# Supplementary material for: ﻿New species and new records of families, genera and species of land snails (Mollusca, Gastropoda) from French Guiana
Source: Zookeys. 2025 Mar 6;1230:155–94. doi: 10.3897/zookeys.1230.133585 (PMC11907244; doi:10.3897/zookeys.1230.133585)
Supplement: XML Treatment for Cyclopedus anselini [file zookeys.1230.133585-treatment1.xml]

<!DOCTYPE tp:taxon-treatment
  PUBLIC "-//TaxonX//DTD Taxonomic Treatment Publishing DTD v0 20100105//EN" "tax-treatment-NSO.dtd">
<tp:taxon-treatment xmlns:tp="http://www.plazi.org/taxpub"><tp:treatment-meta><kwd-group><label>Taxon classification</label><kwd>
                <named-content content-type="kingdom">Animalia</named-content>
              </kwd><kwd>
                <named-content content-type="order">Architaenioglossa</named-content>
              </kwd><kwd>
                <named-content content-type="family">Neocyclotidae</named-content>
              </kwd></kwd-group><mixed-citation publication-type="journal"><person-group><name><surname>Gargominy</surname><given-names>Olivier</given-names></name><name><surname>Fontaine</surname><given-names>Benoît</given-names></name><name><surname>Tercerie</surname><given-names>Sandrine</given-names></name><name><surname>Zuccon</surname><given-names>Dario</given-names></name></person-group><article-title>﻿New species and new records of families, genera and species of land snails (<tp:taxon-name><tp:taxon-name-part taxon-name-part-type="phylum">Mollusca</tp:taxon-name-part></tp:taxon-name>, <tp:taxon-name><tp:taxon-name-part taxon-name-part-type="class">Gastropoda</tp:taxon-name-part></tp:taxon-name>) from French Guiana</article-title><source>Zookeys</source><day>06</day><month>03</month><year>2025</year><volume>1230</volume><fpage>155</fpage><lpage>194</lpage><pub-id pub-id-type="doi">10.3897/zookeys.1230.133585</pub-id></mixed-citation></tp:treatment-meta><tp:nomenclature><label>﻿</label><tp:taxon-name>
              <object-id xmlns:xlink="http://www.w3.org/1999/xlink" content-type="arpha" xlink:type="simple">50C1AF2B-C2CC-521B-AB65-73FB9F4AD749</object-id>
              <tp:taxon-name-part taxon-name-part-type="genus" reg="Cyclopedus">Cyclopedus</tp:taxon-name-part>
              <tp:taxon-name-part taxon-name-part-type="species" reg="anselini">anselini</tp:taxon-name-part>
            </tp:taxon-name><tp:taxon-authority>Gargominy &amp; Muratov, 2012</tp:taxon-authority><xref ref-type="fig" rid="F2">Fig. 2</xref><tp:nomenclature-citation-list><tp:nomenclature-citation><tp:taxon-name>
                  <tp:taxon-name-part taxon-name-part-type="genus" reg="Cyclopedus">Cyclopedus</tp:taxon-name-part>
                  <tp:taxon-name-part taxon-name-part-type="species" reg="anselini">anselini</tp:taxon-name-part>
                </tp:taxon-name><comment>Gargominy &amp; Muratov, 2012: 785, fig. 2.</comment></tp:nomenclature-citation></tp:nomenclature-citation-list></tp:nomenclature><tp:treatment-sec sec-type="Link" id="SECID0EXLAE"><title>Link.</title><p><ext-link xmlns:xlink="http://www.w3.org/1999/xlink" xlink:href="https://molluscabase.org/aphia.php?p=taxdetails&amp;id=1477355" ext-link-type="uri" xlink:type="simple">https://molluscabase.org/aphia.php?p=taxdetails&amp;id=1477355</ext-link>.</p></tp:treatment-sec><tp:treatment-sec sec-type="type locality" id="SECID0ECMAE"><title>Type locality.</title><p>French Guiana, Régina, Réserve naturelle des Nouragues, Montagnes Balenfois, field station.</p></tp:treatment-sec><tp:treatment-sec sec-type="type material" id="SECID0EHMAE"><title>Type material.</title><p><bold><italic>Holotype</italic>.</bold> French Guiana • 1 dry specimen; Régina, <abbrev xmlns:xlink="http://www.w3.org/1999/xlink" xlink:title="Réserve Naturelle" id="ABBRID0ESMAE" xlink:type="simple">RN</abbrev> des Nouragues, carré N10 du km<sup>2</sup> layonné (N10); <named-content xmlns:xlink="http://www.w3.org/1999/xlink" content-type="dwc:verbatimCoordinates" xlink:type="simple"><named-content content-type="geo-json" specific-use="{&#34;type&#34;:&#34;Point&#34;,&#34;coordinates&#34;:[-52.672690,4.088450]}" id="NCID0E2MAE" xlink:type="simple">4.08845°N, 52.67269°W</named-content></named-content>; alt. 140 m; 11 Nov. 1997; <abbrev xmlns:xlink="http://www.w3.org/1999/xlink" xlink:title="Theo E. J. Ripken" id="ABBRID0EANAE" xlink:type="simple">TR</abbrev>, <abbrev xmlns:xlink="http://www.w3.org/1999/xlink" xlink:title="Olivier Gargominy" id="ABBRID0EENAE" xlink:type="simple">OG</abbrev> leg.; leaf litter on lateritic soil in a natural forest gap; <ext-link xmlns:xlink="http://www.w3.org/1999/xlink" xlink:href="http://coldb.mnhn.fr/catalognumber/mnhn/im/2000-25066" ext-link-type="uri" xlink:type="simple">MNHN-IM-2000-25066</ext-link>. <bold><italic>Paratypes</italic></bold> (3). French Guiana • 1 dry specimen; same data as the holotype; <named-content xmlns:xlink="http://www.w3.org/1999/xlink" content-type="dwc:institutional_code" xlink:title="Muséum national d’Histoire naturelle, Paris, France" xlink:href="http://grbio.org/institution/museum-national-dhistoire-naturelle-2" xlink:type="simple">MNHN</named-content>-IM-2000-25067 • 1 dry specimen; Régina, <abbrev xmlns:xlink="http://www.w3.org/1999/xlink" xlink:title="Réserve Naturelle" id="ABBRID0EYNAE" xlink:type="simple">RN</abbrev> des Nouragues, carré M12 du km<sup>2</sup> layonné (N7); <named-content xmlns:xlink="http://www.w3.org/1999/xlink" content-type="dwc:verbatimCoordinates" xlink:type="simple"><named-content content-type="geo-json" specific-use="{&#34;type&#34;:&#34;Point&#34;,&#34;coordinates&#34;:[-52.673810,4.086990]}" id="NCID0EBOAE" xlink:type="simple">4.08699°N, 52.67381°W</named-content></named-content>; alt. 140 m; 08 Nov. 1997; <abbrev xmlns:xlink="http://www.w3.org/1999/xlink" xlink:title="Theo E. J. Ripken" id="ABBRID0EGOAE" xlink:type="simple">TR</abbrev>, <abbrev xmlns:xlink="http://www.w3.org/1999/xlink" xlink:title="Olivier Gargominy" id="ABBRID0EKOAE" xlink:type="simple">OG</abbrev> leg.; forêt primaire, grand plateau; <named-content xmlns:xlink="http://www.w3.org/1999/xlink" content-type="dwc:institutional_code" xlink:title="Muséum national d’Histoire naturelle, Paris, France" xlink:href="http://grbio.org/institution/museum-national-dhistoire-naturelle-2" xlink:type="simple">MNHN</named-content>-IM-2000-25138 • 1 dry specimen; Régina, <abbrev xmlns:xlink="http://www.w3.org/1999/xlink" xlink:title="Réserve Naturelle" id="ABBRID0EWOAE" xlink:type="simple">RN</abbrev> des Nouragues, carré N15 du km<sup>2</sup> layonné (N14); <named-content xmlns:xlink="http://www.w3.org/1999/xlink" content-type="dwc:verbatimCoordinates" xlink:type="simple"><named-content content-type="geo-json" specific-use="{&#34;type&#34;:&#34;Point&#34;,&#34;coordinates&#34;:[-52.675030,4.083720]}" id="NCID0E6OAE" xlink:type="simple">4.08372°N, 52.67503°W</named-content></named-content>; alt. 155 m; 15 Nov. 1997; <abbrev xmlns:xlink="http://www.w3.org/1999/xlink" xlink:title="Theo E. J. Ripken" id="ABBRID0EEPAE" xlink:type="simple">TR</abbrev>, <abbrev xmlns:xlink="http://www.w3.org/1999/xlink" xlink:title="Olivier Gargominy" id="ABBRID0EIPAE" xlink:type="simple">OG</abbrev> leg.; forêt primaire, pied d’arbre à contrefort (code N-15-138); <named-content xmlns:xlink="http://www.w3.org/1999/xlink" content-type="dwc:institutional_code" xlink:title="Muséum national d’Histoire naturelle, Paris, France" xlink:href="http://grbio.org/institution/museum-national-dhistoire-naturelle-2" xlink:type="simple">MNHN</named-content>-IM-2000-25139.</p></tp:treatment-sec><tp:treatment-sec sec-type="material" id="SECID0EUPAE"><title>Other material examined.</title><p>French Guiana • 42 dry specimens; Régina, <abbrev xmlns:xlink="http://www.w3.org/1999/xlink" xlink:title="Réserve Naturelle" id="ABBRID0E1PAE" xlink:type="simple">RN</abbrev> des Nouragues, carré M12 du km<sup>2</sup> layonné (N7); <named-content xmlns:xlink="http://www.w3.org/1999/xlink" content-type="dwc:verbatimCoordinates" xlink:type="simple"><named-content content-type="geo-json" specific-use="{&#34;type&#34;:&#34;Point&#34;,&#34;coordinates&#34;:[-52.673810,4.086990]}" id="NCID0EDQAE" xlink:type="simple">4.08699°N, 52.67381°W</named-content></named-content>; alt. 140 m; 08 Nov. 1997; <abbrev xmlns:xlink="http://www.w3.org/1999/xlink" xlink:title="Theo E. J. Ripken" id="ABBRID0EIQAE" xlink:type="simple">TR</abbrev>, <abbrev xmlns:xlink="http://www.w3.org/1999/xlink" xlink:title="Olivier Gargominy" id="ABBRID0EMQAE" xlink:type="simple">OG</abbrev> leg.; forêt primaire, grand plateau; <named-content xmlns:xlink="http://www.w3.org/1999/xlink" content-type="dwc:institutional_code" xlink:title="Muséum national d’Histoire naturelle, Paris, France" xlink:href="http://grbio.org/institution/museum-national-dhistoire-naturelle-2" xlink:type="simple">MNHN</named-content>-IM-2018-14184• 2 dry specimens; Régina, <abbrev xmlns:xlink="http://www.w3.org/1999/xlink" xlink:title="Réserve Naturelle" id="ABBRID0EYQAE" xlink:type="simple">RN</abbrev> des Nouragues, carré N10 du km<sup>2</sup> layonné (N10); <named-content xmlns:xlink="http://www.w3.org/1999/xlink" content-type="dwc:verbatimCoordinates" xlink:type="simple"><named-content content-type="geo-json" specific-use="{&#34;type&#34;:&#34;Point&#34;,&#34;coordinates&#34;:[-52.672690,4.088450]}" id="NCID0EBRAE" xlink:type="simple">4.08845°N, 52.67269°W</named-content></named-content>; alt. 140 m; 11 Nov. 1997; <abbrev xmlns:xlink="http://www.w3.org/1999/xlink" xlink:title="Theo E. J. Ripken" id="ABBRID0EGRAE" xlink:type="simple">TR</abbrev>, <abbrev xmlns:xlink="http://www.w3.org/1999/xlink" xlink:title="Olivier Gargominy" id="ABBRID0EKRAE" xlink:type="simple">OG</abbrev> leg.; forêt primaire, chablis; <named-content xmlns:xlink="http://www.w3.org/1999/xlink" content-type="dwc:institutional_code" xlink:title="Muséum national d’Histoire naturelle, Paris, France" xlink:href="http://grbio.org/institution/museum-national-dhistoire-naturelle-2" xlink:type="simple">MNHN</named-content>-IM-2018-14183 • 2 dry specimens; Régina, <abbrev xmlns:xlink="http://www.w3.org/1999/xlink" xlink:title="Réserve Naturelle" id="ABBRID0EWRAE" xlink:type="simple">RN</abbrev> des Nouragues, carré N13 du km<sup>2</sup> layonné (NB5); <named-content xmlns:xlink="http://www.w3.org/1999/xlink" content-type="dwc:verbatimCoordinates" xlink:type="simple"><named-content content-type="geo-json" specific-use="{&#34;type&#34;:&#34;Point&#34;,&#34;coordinates&#34;:[-52.673530,4.086030]}" id="NCID0E6RAE" xlink:type="simple">4.08603°N, 52.67353°W</named-content></named-content>; alt. 170 m; 03 Jun. 1999-29 Jun. 1999; <abbrev xmlns:xlink="http://www.w3.org/1999/xlink" xlink:title="Theo E. J. Ripken" id="ABBRID0EESAE" xlink:type="simple">TR</abbrev>, <abbrev xmlns:xlink="http://www.w3.org/1999/xlink" xlink:title="Olivier Gargominy" id="ABBRID0EISAE" xlink:type="simple">OG</abbrev> leg.; <named-content xmlns:xlink="http://www.w3.org/1999/xlink" content-type="dwc:institutional_code" xlink:title="Muséum national d’Histoire naturelle, Paris, France" xlink:href="http://grbio.org/institution/museum-national-dhistoire-naturelle-2" xlink:type="simple">MNHN</named-content>-IM-2018-14292 • 4 95% ethanol specimen; Saül, Mont Galbao (SAUL47); <named-content xmlns:xlink="http://www.w3.org/1999/xlink" content-type="dwc:verbatimCoordinates" xlink:type="simple"><named-content content-type="geo-json" specific-use="{&#34;type&#34;:&#34;Point&#34;,&#34;coordinates&#34;:[-53.272390,3.601830]}" id="NCID0EXSAE" xlink:type="simple">3.60183°N, 53.27239°W</named-content></named-content>; alt. 650 m; 27 Nov. 2018; <abbrev xmlns:xlink="http://www.w3.org/1999/xlink" xlink:title="Olivier Gargominy" id="ABBRID0E3SAE" xlink:type="simple">OG</abbrev>, SS, <abbrev xmlns:xlink="http://www.w3.org/1999/xlink" xlink:title="Sandrine Tercerie" id="ABBRID0EATAE" xlink:type="simple">ST</abbrev>, <abbrev xmlns:xlink="http://www.w3.org/1999/xlink" xlink:title="Benoît Fontaine" id="ABBRID0EETAE" xlink:type="simple">BF</abbrev> (<abbrev xmlns:xlink="http://www.w3.org/1999/xlink" xlink:title="Parc amazonien de Guyane" id="ABBRID0EITAE" xlink:type="simple">PAG</abbrev> &amp; <named-content xmlns:xlink="http://www.w3.org/1999/xlink" content-type="dwc:institutional_code" xlink:title="Muséum national d’Histoire naturelle, Paris, France" xlink:href="http://grbio.org/institution/museum-national-dhistoire-naturelle-2" xlink:type="simple">MNHN</named-content>) leg.; DZ brulée et cambrouse à l’est; GenBank: <ext-link xmlns:xlink="http://www.w3.org/1999/xlink" ext-link-type="gen" xlink:href="PQ629106" xlink:type="simple">PQ629106</ext-link>; Bold: <ext-link xmlns:xlink="http://www.w3.org/1999/xlink" xlink:href="http://www.boldsystems.org/index.php/Public_RecordView?processid=DREAL124-23" ext-link-type="uri" xlink:type="simple">DREAL124-23</ext-link>; <named-content xmlns:xlink="http://www.w3.org/1999/xlink" content-type="dwc:institutional_code" xlink:title="Muséum national d’Histoire naturelle, Paris, France" xlink:href="http://grbio.org/institution/museum-national-dhistoire-naturelle-2" xlink:type="simple">MNHN</named-content>-IM-2013-75859; GenBank: <ext-link xmlns:xlink="http://www.w3.org/1999/xlink" ext-link-type="gen" xlink:href="PQ629100" xlink:type="simple">PQ629100</ext-link>; Bold: <ext-link xmlns:xlink="http://www.w3.org/1999/xlink" xlink:href="http://www.boldsystems.org/index.php/Public_RecordView?processid=DREAL123-23" ext-link-type="uri" xlink:type="simple">DREAL123-23</ext-link>; <named-content xmlns:xlink="http://www.w3.org/1999/xlink" content-type="dwc:institutional_code" xlink:title="Muséum national d’Histoire naturelle, Paris, France" xlink:href="http://grbio.org/institution/museum-national-dhistoire-naturelle-2" xlink:type="simple">MNHN</named-content>-IM-2013-75860; GenBank: <ext-link xmlns:xlink="http://www.w3.org/1999/xlink" ext-link-type="gen" xlink:href="PQ629099" xlink:type="simple">PQ629099</ext-link>; Bold: <ext-link xmlns:xlink="http://www.w3.org/1999/xlink" xlink:href="http://www.boldsystems.org/index.php/Public_RecordView?processid=DREAL122-23" ext-link-type="uri" xlink:type="simple">DREAL122-23</ext-link>; <named-content xmlns:xlink="http://www.w3.org/1999/xlink" content-type="dwc:institutional_code" xlink:title="Muséum national d’Histoire naturelle, Paris, France" xlink:href="http://grbio.org/institution/museum-national-dhistoire-naturelle-2" xlink:type="simple">MNHN</named-content>-IM-2013-75861; GenBank: <ext-link xmlns:xlink="http://www.w3.org/1999/xlink" ext-link-type="gen" xlink:href="PQ629094" xlink:type="simple">PQ629094</ext-link>; Bold: <ext-link xmlns:xlink="http://www.w3.org/1999/xlink" xlink:href="http://www.boldsystems.org/index.php/Public_RecordView?processid=DREAL121-23" ext-link-type="uri" xlink:type="simple">DREAL121-23</ext-link>; <named-content xmlns:xlink="http://www.w3.org/1999/xlink" content-type="dwc:institutional_code" xlink:title="Muséum national d’Histoire naturelle, Paris, France" xlink:href="http://grbio.org/institution/museum-national-dhistoire-naturelle-2" xlink:type="simple">MNHN</named-content>-IM-2013-75862 • 2 dry specimens; Saül, same data as preceding; <named-content xmlns:xlink="http://www.w3.org/1999/xlink" content-type="dwc:institutional_code" xlink:title="Muséum national d’Histoire naturelle, Paris, France" xlink:href="http://grbio.org/institution/museum-national-dhistoire-naturelle-2" xlink:type="simple">MNHN</named-content>-IM-2012-21975 • 3 dry specimens; Saül, Cascades du Mont Galbao, face nord-est (SAUL64); <named-content xmlns:xlink="http://www.w3.org/1999/xlink" content-type="dwc:verbatimCoordinates" xlink:type="simple"><named-content content-type="geo-json" specific-use="{&#34;type&#34;:&#34;Point&#34;,&#34;coordinates&#34;:[-53.261210,3.603760]}" id="NCID0EHWAE" xlink:type="simple">3.60376°N, 53.26121°W</named-content></named-content>; alt. 320 m; 19 Feb. 2020; <abbrev xmlns:xlink="http://www.w3.org/1999/xlink" xlink:title="Benoît Fontaine" id="ABBRID0EMWAE" xlink:type="simple">BF</abbrev>, <abbrev xmlns:xlink="http://www.w3.org/1999/xlink" xlink:title="Ahmed Abdou" id="ABBRID0EQWAE" xlink:type="simple">AA</abbrev>, <abbrev xmlns:xlink="http://www.w3.org/1999/xlink" xlink:title="Olivier Gargominy" id="ABBRID0EUWAE" xlink:type="simple">OG</abbrev> (<abbrev xmlns:xlink="http://www.w3.org/1999/xlink" xlink:title="Parc amazonien de Guyane" id="ABBRID0EYWAE" xlink:type="simple">PAG</abbrev> &amp; <named-content xmlns:xlink="http://www.w3.org/1999/xlink" content-type="dwc:institutional_code" xlink:title="Muséum national d’Histoire naturelle, Paris, France" xlink:href="http://grbio.org/institution/museum-national-dhistoire-naturelle-2" xlink:type="simple">MNHN</named-content>) leg.; Bordure de cambrouse; <named-content xmlns:xlink="http://www.w3.org/1999/xlink" content-type="dwc:institutional_code" xlink:title="Muséum national d’Histoire naturelle, Paris, France" xlink:href="http://grbio.org/institution/museum-national-dhistoire-naturelle-2" xlink:type="simple">MNHN</named-content>-IM-2018-14064 • 2 95% ethanol specimens; Saül, Mont Galbao face nord-est (SAUL65); <named-content xmlns:xlink="http://www.w3.org/1999/xlink" content-type="dwc:verbatimCoordinates" xlink:type="simple"><named-content content-type="geo-json" specific-use="{&#34;type&#34;:&#34;Point&#34;,&#34;coordinates&#34;:[-53.262570,3.596810]}" id="NCID0EPXAE" xlink:type="simple">3.59681°N, 53.26257°W</named-content></named-content>; alt. 503 m; 20 Feb. 2020; <abbrev xmlns:xlink="http://www.w3.org/1999/xlink" xlink:title="Benoît Fontaine" id="ABBRID0EUXAE" xlink:type="simple">BF</abbrev>, <abbrev xmlns:xlink="http://www.w3.org/1999/xlink" xlink:title="Ahmed Abdou" id="ABBRID0EYXAE" xlink:type="simple">AA</abbrev>, <abbrev xmlns:xlink="http://www.w3.org/1999/xlink" xlink:title="Olivier Gargominy" id="ABBRID0E3XAE" xlink:type="simple">OG</abbrev> (<abbrev xmlns:xlink="http://www.w3.org/1999/xlink" xlink:title="Parc amazonien de Guyane" id="ABBRID0EAYAE" xlink:type="simple">PAG</abbrev> &amp; <named-content xmlns:xlink="http://www.w3.org/1999/xlink" content-type="dwc:institutional_code" xlink:title="Muséum national d’Histoire naturelle, Paris, France" xlink:href="http://grbio.org/institution/museum-national-dhistoire-naturelle-2" xlink:type="simple">MNHN</named-content>) leg.; Cambrouse et lianes en forêt; <named-content xmlns:xlink="http://www.w3.org/1999/xlink" content-type="dwc:institutional_code" xlink:title="Muséum national d’Histoire naturelle, Paris, France" xlink:href="http://grbio.org/institution/museum-national-dhistoire-naturelle-2" xlink:type="simple">MNHN</named-content>-IM-2013-76396 • 2 dry specimens; Saül, Mont Galbao face nord-est (SAUL66); <named-content xmlns:xlink="http://www.w3.org/1999/xlink" content-type="dwc:verbatimCoordinates" xlink:type="simple"><named-content content-type="geo-json" specific-use="{&#34;type&#34;:&#34;Point&#34;,&#34;coordinates&#34;:[-53.266970,3.599950]}" id="NCID0EXYAE" xlink:type="simple">3.59995°N, 53.26697°W</named-content></named-content>; alt. 382 m; 20 Feb. 2020; <abbrev xmlns:xlink="http://www.w3.org/1999/xlink" xlink:title="Benoît Fontaine" id="ABBRID0E3YAE" xlink:type="simple">BF</abbrev>, <abbrev xmlns:xlink="http://www.w3.org/1999/xlink" xlink:title="Ahmed Abdou" id="ABBRID0EAZAE" xlink:type="simple">AA</abbrev>, <abbrev xmlns:xlink="http://www.w3.org/1999/xlink" xlink:title="Olivier Gargominy" id="ABBRID0EEZAE" xlink:type="simple">OG</abbrev> (<abbrev xmlns:xlink="http://www.w3.org/1999/xlink" xlink:title="Parc amazonien de Guyane" id="ABBRID0EIZAE" xlink:type="simple">PAG</abbrev> &amp; <named-content xmlns:xlink="http://www.w3.org/1999/xlink" content-type="dwc:institutional_code" xlink:title="Muséum national d’Histoire naturelle, Paris, France" xlink:href="http://grbio.org/institution/museum-national-dhistoire-naturelle-2" xlink:type="simple">MNHN</named-content>) leg.; <named-content xmlns:xlink="http://www.w3.org/1999/xlink" content-type="dwc:institutional_code" xlink:title="Muséum national d’Histoire naturelle, Paris, France" xlink:href="http://grbio.org/institution/museum-national-dhistoire-naturelle-2" xlink:type="simple">MNHN</named-content>-IM-2018-14139 • 2 dry specimens; Saül, Mont Galbao face nord-est (SAUL68); <named-content xmlns:xlink="http://www.w3.org/1999/xlink" content-type="dwc:verbatimCoordinates" xlink:type="simple"><named-content content-type="geo-json" specific-use="{&#34;type&#34;:&#34;Point&#34;,&#34;coordinates&#34;:[-53.258770,3.600180]}" id="NCID0E6ZAE" xlink:type="simple">3.60018°N, 53.25877°W</named-content></named-content>; alt. 251 m; 21 Feb. 2020; <abbrev xmlns:xlink="http://www.w3.org/1999/xlink" xlink:title="Benoît Fontaine" id="ABBRID0EE1AE" xlink:type="simple">BF</abbrev>, <abbrev xmlns:xlink="http://www.w3.org/1999/xlink" xlink:title="Ahmed Abdou" id="ABBRID0EI1AE" xlink:type="simple">AA</abbrev>, <abbrev xmlns:xlink="http://www.w3.org/1999/xlink" xlink:title="Olivier Gargominy" id="ABBRID0EM1AE" xlink:type="simple">OG</abbrev> (<abbrev xmlns:xlink="http://www.w3.org/1999/xlink" xlink:title="Parc amazonien de Guyane" id="ABBRID0EQ1AE" xlink:type="simple">PAG</abbrev> &amp; <named-content xmlns:xlink="http://www.w3.org/1999/xlink" content-type="dwc:institutional_code" xlink:title="Muséum national d’Histoire naturelle, Paris, France" xlink:href="http://grbio.org/institution/museum-national-dhistoire-naturelle-2" xlink:type="simple">MNHN</named-content>) leg.; Bord de cambrouse, sous lianes; <named-content xmlns:xlink="http://www.w3.org/1999/xlink" content-type="dwc:institutional_code" xlink:title="Muséum national d’Histoire naturelle, Paris, France" xlink:href="http://grbio.org/institution/museum-national-dhistoire-naturelle-2" xlink:type="simple">MNHN</named-content>-IM-2018-14029 • 2 dry specimens; Mana, Réserve de la Trinité, layon inselberg 120m (pente inselberg) (TRI21); <named-content xmlns:xlink="http://www.w3.org/1999/xlink" content-type="dwc:verbatimCoordinates" xlink:type="simple"><named-content content-type="geo-json" specific-use="{&#34;type&#34;:&#34;Point&#34;,&#34;coordinates&#34;:[-53.408330,4.611570]}" id="NCID0EH2AE" xlink:type="simple">4.61157°N, 53.40833°W</named-content></named-content>; alt. 180 m; 15 Apr. 2019; <abbrev xmlns:xlink="http://www.w3.org/1999/xlink" xlink:title="Benoît Fontaine" id="ABBRID0EM2AE" xlink:type="simple">BF</abbrev>, <abbrev xmlns:xlink="http://www.w3.org/1999/xlink" xlink:title="Sandrine Tercerie" id="ABBRID0EQ2AE" xlink:type="simple">ST</abbrev> (<named-content xmlns:xlink="http://www.w3.org/1999/xlink" content-type="dwc:institutional_code" xlink:title="Muséum national d’Histoire naturelle, Paris, France" xlink:href="http://grbio.org/institution/museum-national-dhistoire-naturelle-2" xlink:type="simple">MNHN</named-content>/<abbrev xmlns:xlink="http://www.w3.org/1999/xlink" xlink:title="Office national des Forêts" id="ABBRID0E32AE" xlink:type="simple">ONF</abbrev>) leg.; pied de rochers granitiques; <named-content xmlns:xlink="http://www.w3.org/1999/xlink" content-type="dwc:institutional_code" xlink:title="Muséum national d’Histoire naturelle, Paris, France" xlink:href="http://grbio.org/institution/museum-national-dhistoire-naturelle-2" xlink:type="simple">MNHN</named-content>-IM-2014-7310.</p></tp:treatment-sec><tp:treatment-sec sec-type="remarks" id="SECID0EI3AE"><title>Remarks.</title><p>Mont Galbao and Montagnes de la Trinité represent two new records for this species previously only known from its type locality in Nouragues (<xref ref-type="bibr" rid="B18">Gargominy and Muratov 2012</xref>), suggesting a broader distribution probably extending outside French Guiana.</p><p>The first living specimens are reported here. The body is totally white but the area around and below the eyes is lightly pink; two quite distinct black eyes at the outer base of the tentacles; tentacle slightly conical, with the outer third pale pink (Fig. <xref ref-type="fig" rid="F2">2</xref>). From the four sequenced specimens (all from the same locality) we recovered two haplotypes differing by one synonymous mutation only.</p><fig id="F2" position="float" orientation="portrait"><object-id xmlns:xlink="http://www.w3.org/1999/xlink" content-type="doi" xlink:type="simple">10.3897/zookeys.1230.133585.figure2</object-id><object-id xmlns:xlink="http://www.w3.org/1999/xlink" content-type="arpha" xlink:type="simple">80C05C06-423A-5288-929F-2120CAF4B29D</object-id><label>Figure 2.</label><caption><p><italic><tp:taxon-name><tp:taxon-name-part taxon-name-part-type="genus" reg="Cyclopedus">Cyclopedus</tp:taxon-name-part><tp:taxon-name-part taxon-name-part-type="species" reg="anselini">anselini</tp:taxon-name-part></tp:taxon-name></italic> from Mont Galbao (<named-content xmlns:xlink="http://www.w3.org/1999/xlink" content-type="dwc:institutional_code" xlink:title="Muséum national d’Histoire naturelle, Paris, France" xlink:href="http://grbio.org/institution/museum-national-dhistoire-naturelle-2" xlink:type="simple">MNHN</named-content>-IM-2013-75862).</p></caption><graphic xmlns:xlink="http://www.w3.org/1999/xlink" xlink:href="zookeys-1230-155_article-133585__-g002.jpg" position="float" orientation="portrait" xlink:type="simple" id="oo_1271021.jpg"><uri content-type="original_file" xlink:type="simple">https://binary.pensoft.net/fig/1271021</uri></graphic></fig></tp:treatment-sec><ref-list><ref id="B18"><mixed-citation xmlns:xlink="http://www.w3.org/1999/xlink" xlink:type="simple"><person-group><name name-style="western"><surname>Gargominy</surname><given-names>O</given-names></name><name name-style="western"><surname>Muratov</surname><given-names>IV</given-names></name></person-group> (<year>2012</year>) <article-title>New taxa of land snails from French Guiana.</article-title><source>Zoosystema</source><volume>34</volume>: <fpage>783</fpage>–<lpage>792</lpage>. <ext-link xlink:href="10.5252/z2012n4a7" ext-link-type="doi" xlink:type="simple">https://doi.org/10.5252/z2012n4a7</ext-link></mixed-citation></ref></ref-list></tp:taxon-treatment>
