# Supplementary material for: ﻿New species and new records of families, genera and species of land snails (Mollusca, Gastropoda) from French Guiana
Source: Zookeys. 2025 Mar 6;1230:155–94. doi: 10.3897/zookeys.1230.133585 (PMC11907244; doi:10.3897/zookeys.1230.133585)
Supplement: XML Treatment for Adelopoma quasimodo [file zookeys.1230.133585-treatment2.xml]

<!DOCTYPE tp:taxon-treatment
  PUBLIC "-//TaxonX//DTD Taxonomic Treatment Publishing DTD v0 20100105//EN" "tax-treatment-NSO.dtd">
<tp:taxon-treatment xmlns:tp="http://www.plazi.org/taxpub"><tp:treatment-meta><kwd-group><label>Taxon classification</label><kwd>
                <named-content content-type="kingdom">Animalia</named-content>
              </kwd><kwd>
                <named-content content-type="order">Architaenioglossa</named-content>
              </kwd><kwd>
                <named-content content-type="family">Neocyclotidae</named-content>
              </kwd></kwd-group><mixed-citation publication-type="journal"><person-group><name><surname>Gargominy</surname><given-names>Olivier</given-names></name><name><surname>Fontaine</surname><given-names>Benoît</given-names></name><name><surname>Tercerie</surname><given-names>Sandrine</given-names></name><name><surname>Zuccon</surname><given-names>Dario</given-names></name></person-group><article-title>﻿New species and new records of families, genera and species of land snails (<tp:taxon-name><tp:taxon-name-part taxon-name-part-type="phylum">Mollusca</tp:taxon-name-part></tp:taxon-name>, <tp:taxon-name><tp:taxon-name-part taxon-name-part-type="class">Gastropoda</tp:taxon-name-part></tp:taxon-name>) from French Guiana</article-title><source>Zookeys</source><day>06</day><month>03</month><year>2025</year><volume>1230</volume><fpage>155</fpage><lpage>194</lpage><pub-id pub-id-type="doi">10.3897/zookeys.1230.133585</pub-id></mixed-citation></tp:treatment-meta><tp:nomenclature><label>﻿</label><tp:taxon-name>
              <object-id xmlns:xlink="http://www.w3.org/1999/xlink" content-type="arpha" xlink:type="simple">4C0AA735-850B-5857-848F-6324AA1CC5F2</object-id>
              <tp:taxon-name-part taxon-name-part-type="genus" reg="Adelopoma">Adelopoma</tp:taxon-name-part>
              <tp:taxon-name-part taxon-name-part-type="species" reg="quasimodo">quasimodo</tp:taxon-name-part>
              <object-id xmlns:xlink="http://www.w3.org/1999/xlink" content-type="zoobank" xlink:type="simple">https://zoobank.org/5EDCF9CB-1E0B-46BB-8983-577469F12790</object-id>
            </tp:taxon-name><tp:taxon-authority>Gargominy</tp:taxon-authority><tp:taxon-status xmlns:xlink="http://www.w3.org/1999/xlink" xlink:type="simple">sp. nov.</tp:taxon-status><xref ref-type="fig" rid="F3">Figs 3</xref><xref ref-type="fig" rid="F4">, 4</xref><xref ref-type="fig" rid="F5">, 5</xref></tp:nomenclature><tp:treatment-sec sec-type="type locality" id="SECID0EFAAG"><title>Type locality.</title><p>French Guiana, Saül, northeastern foothills of Bœuf Mort mountain.</p></tp:treatment-sec><tp:treatment-sec sec-type="type material" id="SECID0EKAAG"><title>Type material.</title><p><bold><italic>Holotype</italic>.</bold> French Guiana • 1 dry specimen; Saül, Versant nord de Bœuf Mort, le long du sentier de Grand Bœuf Mort (SAUL44); <named-content xmlns:xlink="http://www.w3.org/1999/xlink" content-type="dwc:verbatimCoordinates" xlink:type="simple"><named-content content-type="geo-json" specific-use="{&#34;type&#34;:&#34;Point&#34;,&#34;coordinates&#34;:[-53.218630,3.640980]}" id="NCID0EYAAG" xlink:type="simple">3.64098°N, 53.21863°W</named-content></named-content>; alt. 300 m; 24 Nov. 2018; <abbrev xmlns:xlink="http://www.w3.org/1999/xlink" xlink:title="Olivier Gargominy" id="ABBRID0E4AAG" xlink:type="simple">OG</abbrev>, SS, <abbrev xmlns:xlink="http://www.w3.org/1999/xlink" xlink:title="Sandrine Tercerie" id="ABBRID0EBBAG" xlink:type="simple">ST</abbrev>, <abbrev xmlns:xlink="http://www.w3.org/1999/xlink" xlink:title="Benoît Fontaine" id="ABBRID0EFBAG" xlink:type="simple">BF</abbrev> (<abbrev xmlns:xlink="http://www.w3.org/1999/xlink" xlink:title="Parc amazonien de Guyane" id="ABBRID0EJBAG" xlink:type="simple">PAG</abbrev> &amp; <named-content xmlns:xlink="http://www.w3.org/1999/xlink" content-type="dwc:institutional_code" xlink:title="Muséum national d’Histoire naturelle, Paris, France" xlink:href="http://grbio.org/institution/museum-national-dhistoire-naturelle-2" xlink:type="simple">MNHN</named-content>) leg.; Pied d’arbre à contreforts; <ext-link xmlns:xlink="http://www.w3.org/1999/xlink" xlink:href="http://coldb.mnhn.fr/catalognumber/mnhn/im/2012-21233" ext-link-type="uri" xlink:type="simple">MNHN-IM-2012-21233</ext-link>. <bold><italic>Paratypes</italic></bold> (7). French Guiana • 1 95% ethanol specimen; same data as the holotype; GenBank: <ext-link xmlns:xlink="http://www.w3.org/1999/xlink" ext-link-type="gen" xlink:href="PQ629098" xlink:type="simple">PQ629098</ext-link>; Bold: <ext-link xmlns:xlink="http://www.w3.org/1999/xlink" xlink:href="http://www.boldsystems.org/index.php/Public_RecordView?processid=DREAL176-23" ext-link-type="uri" xlink:type="simple">DREAL176-23</ext-link>; <named-content xmlns:xlink="http://www.w3.org/1999/xlink" content-type="dwc:institutional_code" xlink:title="Muséum national d’Histoire naturelle, Paris, France" xlink:href="http://grbio.org/institution/museum-national-dhistoire-naturelle-2" xlink:type="simple">MNHN</named-content>-IM-2013-75603 • 1 95% ethanol specimen; Saül, Versant nord-est de Bœuf Mort, le long du sentier de Grand Bœuf Mort (SAUL37); <named-content xmlns:xlink="http://www.w3.org/1999/xlink" content-type="dwc:verbatimCoordinates" xlink:type="simple"><named-content content-type="geo-json" specific-use="{&#34;type&#34;:&#34;Point&#34;,&#34;coordinates&#34;:[-53.210350,3.635550]}" id="NCID0ESCAG" xlink:type="simple">3.63555°N, 53.21035°W</named-content></named-content>; alt. 340 m; 21 Nov. 2018; <abbrev xmlns:xlink="http://www.w3.org/1999/xlink" xlink:title="Olivier Gargominy" id="ABBRID0EXCAG" xlink:type="simple">OG</abbrev>, SS, <abbrev xmlns:xlink="http://www.w3.org/1999/xlink" xlink:title="Sandrine Tercerie" id="ABBRID0E2CAG" xlink:type="simple">ST</abbrev>, <abbrev xmlns:xlink="http://www.w3.org/1999/xlink" xlink:title="Benoît Fontaine" id="ABBRID0E6CAG" xlink:type="simple">BF</abbrev> (<abbrev xmlns:xlink="http://www.w3.org/1999/xlink" xlink:title="Parc amazonien de Guyane" id="ABBRID0EDDAG" xlink:type="simple">PAG</abbrev> &amp; <named-content xmlns:xlink="http://www.w3.org/1999/xlink" content-type="dwc:institutional_code" xlink:title="Muséum national d’Histoire naturelle, Paris, France" xlink:href="http://grbio.org/institution/museum-national-dhistoire-naturelle-2" xlink:type="simple">MNHN</named-content>) leg.; Autour d’un arbre à contreforts; GenBank: <ext-link xmlns:xlink="http://www.w3.org/1999/xlink" ext-link-type="gen" xlink:href="PQ629107" xlink:type="simple">PQ629107</ext-link>; Bold: <ext-link xmlns:xlink="http://www.w3.org/1999/xlink" xlink:href="http://www.boldsystems.org/index.php/Public_RecordView?processid=DREAL373-23" ext-link-type="uri" xlink:type="simple">DREAL373-23</ext-link>; <named-content xmlns:xlink="http://www.w3.org/1999/xlink" content-type="dwc:institutional_code" xlink:title="Muséum national d’Histoire naturelle, Paris, France" xlink:href="http://grbio.org/institution/museum-national-dhistoire-naturelle-2" xlink:type="simple">MNHN</named-content>-IM-2013-75648 • 1 95% ethanol specimen and 4 dry specimens; same data as preceding; <named-content xmlns:xlink="http://www.w3.org/1999/xlink" content-type="dwc:institutional_code" xlink:title="Muséum national d’Histoire naturelle, Paris, France" xlink:href="http://grbio.org/institution/museum-national-dhistoire-naturelle-2" xlink:type="simple">MNHN</named-content>-IM-2013-75652 and <named-content xmlns:xlink="http://www.w3.org/1999/xlink" content-type="dwc:institutional_code" xlink:title="Muséum national d’Histoire naturelle, Paris, France" xlink:href="http://grbio.org/institution/museum-national-dhistoire-naturelle-2" xlink:type="simple">MNHN</named-content>-IM-2012-21955 respectively.</p></tp:treatment-sec><tp:treatment-sec sec-type="material" id="SECID0EREAG"><title>Other material examined.</title><p>French Guiana • 9 dry specimens; Saül, Cascades du Mont Galbao, face nord-est (SAUL64); <named-content xmlns:xlink="http://www.w3.org/1999/xlink" content-type="dwc:verbatimCoordinates" xlink:type="simple"><named-content content-type="geo-json" specific-use="{&#34;type&#34;:&#34;Point&#34;,&#34;coordinates&#34;:[-53.261210,3.603760]}" id="NCID0E1EAG" xlink:type="simple">3.60376°N, 53.26121°W</named-content></named-content>; alt. 320 m; 19 Feb. 2020; <abbrev xmlns:xlink="http://www.w3.org/1999/xlink" xlink:title="Benoît Fontaine" id="ABBRID0E6EAG" xlink:type="simple">BF</abbrev>, <abbrev xmlns:xlink="http://www.w3.org/1999/xlink" xlink:title="Ahmed Abdou" id="ABBRID0EDFAG" xlink:type="simple">AA</abbrev>, <abbrev xmlns:xlink="http://www.w3.org/1999/xlink" xlink:title="Olivier Gargominy" id="ABBRID0EHFAG" xlink:type="simple">OG</abbrev> (<abbrev xmlns:xlink="http://www.w3.org/1999/xlink" xlink:title="Parc amazonien de Guyane" id="ABBRID0ELFAG" xlink:type="simple">PAG</abbrev> &amp; <named-content xmlns:xlink="http://www.w3.org/1999/xlink" content-type="dwc:institutional_code" xlink:title="Muséum national d’Histoire naturelle, Paris, France" xlink:href="http://grbio.org/institution/museum-national-dhistoire-naturelle-2" xlink:type="simple">MNHN</named-content>) leg.; Bordure de cambrouse; <named-content xmlns:xlink="http://www.w3.org/1999/xlink" content-type="dwc:institutional_code" xlink:title="Muséum national d’Histoire naturelle, Paris, France" xlink:href="http://grbio.org/institution/museum-national-dhistoire-naturelle-2" xlink:type="simple">MNHN</named-content>-IM-2018-14065 • 13 dry specimens; Saül, Mont Galbao face nord-est (SAUL65); <named-content xmlns:xlink="http://www.w3.org/1999/xlink" content-type="dwc:verbatimCoordinates" xlink:type="simple"><named-content content-type="geo-json" specific-use="{&#34;type&#34;:&#34;Point&#34;,&#34;coordinates&#34;:[-53.262570,3.596810]}" id="NCID0ECGAG" xlink:type="simple">3.59681°N, 53.26257°W</named-content></named-content>; alt. 503 m; 20 Feb. 2020; <abbrev xmlns:xlink="http://www.w3.org/1999/xlink" xlink:title="Benoît Fontaine" id="ABBRID0EHGAG" xlink:type="simple">BF</abbrev>, <abbrev xmlns:xlink="http://www.w3.org/1999/xlink" xlink:title="Ahmed Abdou" id="ABBRID0ELGAG" xlink:type="simple">AA</abbrev>, <abbrev xmlns:xlink="http://www.w3.org/1999/xlink" xlink:title="Olivier Gargominy" id="ABBRID0EPGAG" xlink:type="simple">OG</abbrev> (<abbrev xmlns:xlink="http://www.w3.org/1999/xlink" xlink:title="Parc amazonien de Guyane" id="ABBRID0ETGAG" xlink:type="simple">PAG</abbrev> &amp; <named-content xmlns:xlink="http://www.w3.org/1999/xlink" content-type="dwc:institutional_code" xlink:title="Muséum national d’Histoire naturelle, Paris, France" xlink:href="http://grbio.org/institution/museum-national-dhistoire-naturelle-2" xlink:type="simple">MNHN</named-content>) leg.; Cambrouse et lianes en forêt; <named-content xmlns:xlink="http://www.w3.org/1999/xlink" content-type="dwc:institutional_code" xlink:title="Muséum national d’Histoire naturelle, Paris, France" xlink:href="http://grbio.org/institution/museum-national-dhistoire-naturelle-2" xlink:type="simple">MNHN</named-content>-IM-2018-14047 • 1 95% ethanol specimen; same data as preceding; <named-content xmlns:xlink="http://www.w3.org/1999/xlink" content-type="dwc:institutional_code" xlink:title="Muséum national d’Histoire naturelle, Paris, France" xlink:href="http://grbio.org/institution/museum-national-dhistoire-naturelle-2" xlink:type="simple">MNHN</named-content>-IM-2013-76395 • 1 dry specimen; Saül, Mont Galbao face nord-est (SAUL66); <named-content xmlns:xlink="http://www.w3.org/1999/xlink" content-type="dwc:verbatimCoordinates" xlink:type="simple"><named-content content-type="geo-json" specific-use="{&#34;type&#34;:&#34;Point&#34;,&#34;coordinates&#34;:[-53.266970,3.599950]}" id="NCID0ESHAG" xlink:type="simple">3.59995°N, 53.26697°W</named-content></named-content>; alt. 382 m; 20 Feb. 2020; <abbrev xmlns:xlink="http://www.w3.org/1999/xlink" xlink:title="Benoît Fontaine" id="ABBRID0EXHAG" xlink:type="simple">BF</abbrev>, <abbrev xmlns:xlink="http://www.w3.org/1999/xlink" xlink:title="Ahmed Abdou" id="ABBRID0E2HAG" xlink:type="simple">AA</abbrev>, <abbrev xmlns:xlink="http://www.w3.org/1999/xlink" xlink:title="Olivier Gargominy" id="ABBRID0E6HAG" xlink:type="simple">OG</abbrev> (<abbrev xmlns:xlink="http://www.w3.org/1999/xlink" xlink:title="Parc amazonien de Guyane" id="ABBRID0EDIAG" xlink:type="simple">PAG</abbrev> &amp; <named-content xmlns:xlink="http://www.w3.org/1999/xlink" content-type="dwc:institutional_code" xlink:title="Muséum national d’Histoire naturelle, Paris, France" xlink:href="http://grbio.org/institution/museum-national-dhistoire-naturelle-2" xlink:type="simple">MNHN</named-content>) leg.; <named-content xmlns:xlink="http://www.w3.org/1999/xlink" content-type="dwc:institutional_code" xlink:title="Muséum national d’Histoire naturelle, Paris, France" xlink:href="http://grbio.org/institution/museum-national-dhistoire-naturelle-2" xlink:type="simple">MNHN</named-content>-IM-2018-14143 • 1 95% ethanol specimen; same data as preceding; <named-content xmlns:xlink="http://www.w3.org/1999/xlink" content-type="dwc:institutional_code" xlink:title="Muséum national d’Histoire naturelle, Paris, France" xlink:href="http://grbio.org/institution/museum-national-dhistoire-naturelle-2" xlink:type="simple">MNHN</named-content>-IM-2013-76473 • 5 dry specimens; Saül, Mont Galbao face nord-est (SAUL68); <named-content xmlns:xlink="http://www.w3.org/1999/xlink" content-type="dwc:verbatimCoordinates" xlink:type="simple"><named-content content-type="geo-json" specific-use="{&#34;type&#34;:&#34;Point&#34;,&#34;coordinates&#34;:[-53.258770,3.600180]}" id="NCID0ECJAG" xlink:type="simple">3.60018°N, 53.25877°W</named-content></named-content>; alt. 251 m; 21 Feb. 2020; <abbrev xmlns:xlink="http://www.w3.org/1999/xlink" xlink:title="Benoît Fontaine" id="ABBRID0EHJAG" xlink:type="simple">BF</abbrev>, <abbrev xmlns:xlink="http://www.w3.org/1999/xlink" xlink:title="Ahmed Abdou" id="ABBRID0ELJAG" xlink:type="simple">AA</abbrev>, <abbrev xmlns:xlink="http://www.w3.org/1999/xlink" xlink:title="Olivier Gargominy" id="ABBRID0EPJAG" xlink:type="simple">OG</abbrev> (<abbrev xmlns:xlink="http://www.w3.org/1999/xlink" xlink:title="Parc amazonien de Guyane" id="ABBRID0ETJAG" xlink:type="simple">PAG</abbrev> &amp; <named-content xmlns:xlink="http://www.w3.org/1999/xlink" content-type="dwc:institutional_code" xlink:title="Muséum national d’Histoire naturelle, Paris, France" xlink:href="http://grbio.org/institution/museum-national-dhistoire-naturelle-2" xlink:type="simple">MNHN</named-content>) leg.; Bord de cambrouse, sous lianes; <named-content xmlns:xlink="http://www.w3.org/1999/xlink" content-type="dwc:institutional_code" xlink:title="Muséum national d’Histoire naturelle, Paris, France" xlink:href="http://grbio.org/institution/museum-national-dhistoire-naturelle-2" xlink:type="simple">MNHN</named-content>-IM-2018-14032 • 1 95% ethanol specimen; same data as preceding; <named-content xmlns:xlink="http://www.w3.org/1999/xlink" content-type="dwc:institutional_code" xlink:title="Muséum national d’Histoire naturelle, Paris, France" xlink:href="http://grbio.org/institution/museum-national-dhistoire-naturelle-2" xlink:type="simple">MNHN</named-content>-IM-2013-76384.</p></tp:treatment-sec><tp:treatment-sec sec-type="diagnosis" id="SECID0EPKAG"><title>Diagnosis.</title><p>An <italic><tp:taxon-name><tp:taxon-name-part taxon-name-part-type="genus" reg="Adelopoma">Adelopoma</tp:taxon-name-part></tp:taxon-name></italic> species of minute size, more ovate than conical, densely ribbed, and with a deep suture.</p></tp:treatment-sec><tp:treatment-sec sec-type="description" id="SECID0E3KAG"><title>Description.</title><p>Holotype: Shell minute (height 2.0 mm, diameter 1.1 mm), sinistral, thin, elongate, conical in first whorls then cylindrical; colour white, subtranslucent. Whorls 5.2, inflated, strongly rounded, separated by a deep suture. Protoconch 1.5 whorls, smooth; protoconch/teleoconch transition distinct because of change in sculpture; surface of teleoconch with lamellate axial ribs (27 on body whorl) and distinct minute spiral striae between the ribs. Body whorl rounded, ventrolaterally with a distinct bulge through which an inner, palatal, crescent-shaped denticle can be seen. Aperture almost circular; upper insertion of the peristome not descending; peristome continuous but the upper part largely merged to the preceding whorl, double, weakly expanded and thickened; there is a columellar lamella at the bottom of the columella, which can be fully seen only by looking through the aperture (also indistinctly visible in frontal view in the aperture); perforate, umbilicus marked by the continuation of the axial ribs. Operculum unknown.</p><fig id="F3" position="float" orientation="portrait"><object-id xmlns:xlink="http://www.w3.org/1999/xlink" content-type="doi" xlink:type="simple">10.3897/zookeys.1230.133585.figure3</object-id><object-id xmlns:xlink="http://www.w3.org/1999/xlink" content-type="arpha" xlink:type="simple">DC5FD31B-FF05-5E1E-A334-DB7A07136AB6</object-id><label>Figure 3.</label><caption><p><italic><tp:taxon-name><tp:taxon-name-part taxon-name-part-type="genus" reg="Adelopoma">Adelopoma</tp:taxon-name-part><tp:taxon-name-part taxon-name-part-type="species" reg="quasimodo">quasimodo</tp:taxon-name-part></tp:taxon-name></italic> sp. nov., holotype <ext-link xmlns:xlink="http://www.w3.org/1999/xlink" xlink:href="http://coldb.mnhn.fr/catalognumber/mnhn/im/2012-21233" ext-link-type="uri" xlink:type="simple">MNHN-IM-2012-21233</ext-link>. Scale bar: 2 mm.</p></caption><graphic xmlns:xlink="http://www.w3.org/1999/xlink" xlink:href="zookeys-1230-155_article-133585__-g003.jpg" position="float" orientation="portrait" xlink:type="simple" id="oo_1271022.jpg"><uri content-type="original_file" xlink:type="simple">https://binary.pensoft.net/fig/1271022</uri></graphic></fig><p>Paratypes: Operculum ~ 0.5 mm, corneous, concave, almost completely circular in shape, completely transparent and whitish. Body (5) colourless and transparent; except for the ca two first whorls where the light brown odd caesura can be seen by transparency. Eyes black, quite minute, at the base of the tentacles. Tentacles ~ 0.2 mm long, cylindrical, extending upward.</p><fig id="F4" position="float" orientation="portrait"><object-id xmlns:xlink="http://www.w3.org/1999/xlink" content-type="doi" xlink:type="simple">10.3897/zookeys.1230.133585.figure4</object-id><object-id xmlns:xlink="http://www.w3.org/1999/xlink" content-type="arpha" xlink:type="simple">BE007559-FB7B-5824-9ACC-E90A1072304F</object-id><label>Figure 4.</label><caption><p><italic><tp:taxon-name><tp:taxon-name-part taxon-name-part-type="genus" reg="Adelopoma">Adelopoma</tp:taxon-name-part><tp:taxon-name-part taxon-name-part-type="species" reg="quasimodo">quasimodo</tp:taxon-name-part></tp:taxon-name></italic> sp. nov., holotype <ext-link xmlns:xlink="http://www.w3.org/1999/xlink" xlink:href="http://coldb.mnhn.fr/catalognumber/mnhn/im/2012-21233" ext-link-type="uri" xlink:type="simple">MNHN-IM-2012-21233</ext-link>: <bold>A</bold> detail of antepenultimate whorl showing spiral microsculpture <bold>B</bold> detail of the bulge of body whorl showing denticle inside the shell by transparency. Scale bar: 0.5 mm.</p></caption><graphic xmlns:xlink="http://www.w3.org/1999/xlink" xlink:href="zookeys-1230-155_article-133585__-g004.jpg" position="float" orientation="portrait" xlink:type="simple" id="oo_1271023.jpg"><uri content-type="original_file" xlink:type="simple">https://binary.pensoft.net/fig/1271023</uri></graphic></fig></tp:treatment-sec><tp:treatment-sec sec-type="etymology" id="SECID0EANAG"><title>Etymology.</title><p>The species is named after Quasimodo, the hunchback character of Victor Hugo’s novel Notre-Dame de Paris, and refers to the bulge on the body whorl. It also reminds one of the catastrophic event of the fire at Notre-Dame de Paris cathedral on 15 April 2019, which occurred during the Trinité collecting trip. Treated as a noun in apposition.</p><fig id="F5" position="float" orientation="portrait"><object-id xmlns:xlink="http://www.w3.org/1999/xlink" content-type="doi" xlink:type="simple">10.3897/zookeys.1230.133585.figure5</object-id><object-id xmlns:xlink="http://www.w3.org/1999/xlink" content-type="arpha" xlink:type="simple">14993E77-F823-5C5E-9ABC-870CC280F7C8</object-id><label>Figure 5.</label><caption><p><italic><tp:taxon-name><tp:taxon-name-part taxon-name-part-type="genus" reg="Adelopoma">Adelopoma</tp:taxon-name-part><tp:taxon-name-part taxon-name-part-type="species" reg="quasimodo">quasimodo</tp:taxon-name-part></tp:taxon-name></italic> sp. nov., paratype <named-content xmlns:xlink="http://www.w3.org/1999/xlink" content-type="dwc:institutional_code" xlink:title="Muséum national d’Histoire naturelle, Paris, France" xlink:href="http://grbio.org/institution/museum-national-dhistoire-naturelle-2" xlink:type="simple">MNHN</named-content>-IM-2013-75652 crawling on a dead leaf with two faeces on its shell.</p></caption><graphic xmlns:xlink="http://www.w3.org/1999/xlink" xlink:href="zookeys-1230-155_article-133585__-g005.jpg" position="float" orientation="portrait" xlink:type="simple" id="oo_1271024.jpg"><uri content-type="original_file" xlink:type="simple">https://binary.pensoft.net/fig/1271024</uri></graphic></fig></tp:treatment-sec><tp:treatment-sec sec-type="distribution" id="SECID0EFOAG"><title>Distribution.</title><p>This species is only known from Saül, on the northeastern foothills of both Bœuf Mort and Galbao mountains.</p></tp:treatment-sec><tp:treatment-sec sec-type="habitat" id="SECID0EKOAG"><title>Habitat.</title><p>Primary forest, under leaf litter on alkaline soils.</p></tp:treatment-sec><tp:treatment-sec sec-type="remarks" id="SECID0EPOAG"><title>Remarks.</title><p>This species shares with <italic><tp:taxon-name><tp:taxon-name-part taxon-name-part-type="genus" reg="Adelopoma">Adelopoma</tp:taxon-name-part><tp:taxon-name-part taxon-name-part-type="species" reg="peruvianum">peruvianum</tp:taxon-name-part></tp:taxon-name></italic> Hausdorf &amp; Munoz, 2004 the distinct bulge on the body whorl, the presence of a columellar lamella and the distinct perforation which are distinctive characteristics of <italic><tp:taxon-name><tp:taxon-name-part taxon-name-part-type="genus" reg="Adelopoma">A.</tp:taxon-name-part><tp:taxon-name-part taxon-name-part-type="species" reg="peruvianum">peruvianum</tp:taxon-name-part></tp:taxon-name></italic> according to the original description (<xref ref-type="bibr" rid="B23">Hausdorf and Munoz 2004</xref>). It differs from that species, together with <italic><tp:taxon-name><tp:taxon-name-part taxon-name-part-type="genus" reg="Adelopoma">Adelopoma</tp:taxon-name-part><tp:taxon-name-part taxon-name-part-type="species" reg="brasiliense">brasiliense</tp:taxon-name-part></tp:taxon-name></italic> Morretes, 1954 (unfortunately not mentioned in <xref ref-type="bibr" rid="B23">Hausdorf and Munoz (2004)</xref> but the holotype was illustrated by <xref ref-type="bibr" rid="B42">Simone (2006</xref>: 46) later) in being smaller, more cylindrical and less conical, the sutures deeper, and with a higher rib density. <xref ref-type="bibr" rid="B23">Hausdorf and Munoz (2004)</xref> mentioned that the columellar denticle has been overlooked in other species; the presence of the distinct bulge on the body whorl might also have been ignored because it is hardly visible even if fully developed as in <italic><tp:taxon-name><tp:taxon-name-part taxon-name-part-type="genus" reg="Adelopoma">A.</tp:taxon-name-part><tp:taxon-name-part taxon-name-part-type="species" reg="quasimodo">quasimodo</tp:taxon-name-part></tp:taxon-name></italic>. Thus the whole genus would need a revision over its large distribution.</p><p>We obtained two <abbrev xmlns:xlink="http://www.w3.org/1999/xlink" xlink:title="mitochondrial cytochrome oxidase I" id="ABBRID0ETQAG" xlink:type="simple">COI</abbrev> sequences differing by nine mutations. Both are related to one sequence of <italic><tp:taxon-name><tp:taxon-name-part taxon-name-part-type="genus" reg="Adelopoma">Adelopoma</tp:taxon-name-part><tp:taxon-name-part taxon-name-part-type="species" reg="tucma">tucma</tp:taxon-name-part></tp:taxon-name></italic> (Döring, 1884) from Argentina, type species of the genus (<italic>p</italic>-distance 6.1–6.4%, GenBank <ext-link xmlns:xlink="http://www.w3.org/1999/xlink" ext-link-type="gen" xlink:href="HM753341" xlink:type="simple">HM753341</ext-link>; <xref ref-type="bibr" rid="B50">Webster et al. 2012</xref>).</p><p>The genus <italic><tp:taxon-name><tp:taxon-name-part taxon-name-part-type="genus" reg="Adelopoma">Adelopoma</tp:taxon-name-part></tp:taxon-name></italic> is known from Mexico to Peru, northern Argentina (Tucumán), south-eastern Brazil, Venezuela, and Trinidad (<xref ref-type="bibr" rid="B46">Torre et al. 1942</xref>; <xref ref-type="bibr" rid="B23">Hausdorf and Munoz 2004</xref>; <xref ref-type="bibr" rid="B26">Martins and Simone 2014</xref>). Its occurrence in French Guiana is not surprising, but its scarcity is remarkable as it is only known from foothills around Saül, on slopes oriented east-northeast on alkaline complexes. However, it is probable that it has been overlooked and that its range in French Guiana is larger than the Saül area.</p></tp:treatment-sec><ref-list><ref id="B23"><mixed-citation xmlns:xlink="http://www.w3.org/1999/xlink" xlink:type="simple"><person-group><name name-style="western"><surname>Hausdorf</surname><given-names>B</given-names></name><name name-style="western"><surname>Munoz</surname><given-names>SG</given-names></name></person-group> (<year>2004</year>) <article-title><italic><tp:taxon-name><tp:taxon-name-part taxon-name-part-type="genus">Adelopoma</tp:taxon-name-part><tp:taxon-name-part taxon-name-part-type="species">peruvianum</tp:taxon-name-part></tp:taxon-name></italic> new species from northern Peru (<tp:taxon-name><tp:taxon-name-part taxon-name-part-type="class">Gastropoda</tp:taxon-name-part></tp:taxon-name>: <tp:taxon-name><tp:taxon-name-part taxon-name-part-type="family">Diplommatinidae</tp:taxon-name-part></tp:taxon-name>).</article-title><source>Journal of Conchology</source><volume>38</volume>: <fpage>369</fpage>–<lpage>372</lpage>. <ext-link xlink:href="10.5962/p.408152" ext-link-type="doi" xlink:type="simple">https://doi.org/10.5962/p.408152</ext-link></mixed-citation></ref><ref id="B42"><mixed-citation xmlns:xlink="http://www.w3.org/1999/xlink" xlink:type="simple"><person-group><name name-style="western"><surname>Simone</surname><given-names>LRL</given-names></name></person-group> (<year>2006</year>) <source>Land and Freshwater Molluscs of Brazil.</source><publisher-name>Editora Grafíca Bernardi</publisher-name>, <publisher-loc>FAPESP, São Paulo</publisher-loc>, <size units="page">390 pp</size>.</mixed-citation></ref><ref id="B50"><mixed-citation xmlns:xlink="http://www.w3.org/1999/xlink" xlink:type="simple"><person-group><name name-style="western"><surname>Webster</surname><given-names>NB</given-names></name><name name-style="western"><surname>Van Dooren</surname><given-names>TJM</given-names></name><name name-style="western"><surname>Schilthuizen</surname><given-names>M</given-names></name></person-group> (<year>2012</year>) <article-title>Phylogenetic reconstruction and shell evolution of the <tp:taxon-name><tp:taxon-name-part taxon-name-part-type="family">Diplommatinidae</tp:taxon-name-part></tp:taxon-name> (<tp:taxon-name><tp:taxon-name-part taxon-name-part-type="class">Gastropoda</tp:taxon-name-part></tp:taxon-name>: <tp:taxon-name><tp:taxon-name-part taxon-name-part-type="subclass">Caenogastropoda</tp:taxon-name-part></tp:taxon-name>).</article-title><source>Molecular Phylogenetics and Evolution</source><volume>63</volume>: <fpage>625</fpage>–<lpage>638</lpage>. <ext-link xlink:href="10.1016/j.ympev.2012.02.004" ext-link-type="doi" xlink:type="simple">https://doi.org/10.1016/j.ympev.2012.02.004</ext-link></mixed-citation></ref><ref id="B46"><mixed-citation xmlns:xlink="http://www.w3.org/1999/xlink" xlink:type="simple"><person-group><name name-style="western"><surname>Torre</surname><given-names>C de la</given-names></name><name name-style="western"><surname>Bartsch</surname><given-names>P</given-names></name><name name-style="western"><surname>Morrison</surname><given-names>JP</given-names></name></person-group> (<year>1942</year>) <article-title>The cyclophorid operculate land Mollusks of America.</article-title><source>United States National Museum Bulletin</source><volume>181</volume>: <fpage>1</fpage>–<lpage>291</lpage>.</mixed-citation></ref><ref id="B26"><mixed-citation xmlns:xlink="http://www.w3.org/1999/xlink" xlink:type="simple"><person-group><name name-style="western"><surname>Martins</surname><given-names>CM</given-names></name><name name-style="western"><surname>Simone</surname><given-names>LRL</given-names></name></person-group> (<year>2014</year>) <article-title>A new species of <italic><tp:taxon-name><tp:taxon-name-part taxon-name-part-type="genus">Adelopoma</tp:taxon-name-part></tp:taxon-name></italic> from São Paulo Urban Park, Brazil (<tp:taxon-name><tp:taxon-name-part taxon-name-part-type="subclass">Caenogastropoda</tp:taxon-name-part></tp:taxon-name>, <tp:taxon-name><tp:taxon-name-part taxon-name-part-type="family">Diplommatinidae</tp:taxon-name-part></tp:taxon-name>).</article-title><source>Journal of Conchology</source><volume>41</volume>: <fpage>765</fpage>–<lpage>773</lpage>.</mixed-citation></ref></ref-list></tp:taxon-treatment>
