# Supplementary material for: ﻿New species and new records of families, genera and species of land snails (Mollusca, Gastropoda) from French Guiana
Source: Zookeys. 2025 Mar 6;1230:155–94. doi: 10.3897/zookeys.1230.133585 (PMC11907244; doi:10.3897/zookeys.1230.133585)
Supplement: XML Treatment for Lilloiconcha galbao [file zookeys.1230.133585-treatment3.xml]

<!DOCTYPE tp:taxon-treatment
  PUBLIC "-//TaxonX//DTD Taxonomic Treatment Publishing DTD v0 20100105//EN" "tax-treatment-NSO.dtd">
<tp:taxon-treatment xmlns:tp="http://www.plazi.org/taxpub"><tp:treatment-meta><kwd-group><label>Taxon classification</label><kwd>
                <named-content content-type="kingdom">Animalia</named-content>
              </kwd><kwd>
                <named-content content-type="order">Architaenioglossa</named-content>
              </kwd><kwd>
                <named-content content-type="family">Neocyclotidae</named-content>
              </kwd></kwd-group><mixed-citation publication-type="journal"><person-group><name><surname>Gargominy</surname><given-names>Olivier</given-names></name><name><surname>Fontaine</surname><given-names>Benoît</given-names></name><name><surname>Tercerie</surname><given-names>Sandrine</given-names></name><name><surname>Zuccon</surname><given-names>Dario</given-names></name></person-group><article-title>﻿New species and new records of families, genera and species of land snails (<tp:taxon-name><tp:taxon-name-part taxon-name-part-type="phylum">Mollusca</tp:taxon-name-part></tp:taxon-name>, <tp:taxon-name><tp:taxon-name-part taxon-name-part-type="class">Gastropoda</tp:taxon-name-part></tp:taxon-name>) from French Guiana</article-title><source>Zookeys</source><day>06</day><month>03</month><year>2025</year><volume>1230</volume><fpage>155</fpage><lpage>194</lpage><pub-id pub-id-type="doi">10.3897/zookeys.1230.133585</pub-id></mixed-citation></tp:treatment-meta><tp:nomenclature><label>﻿</label><tp:taxon-name>
              <object-id xmlns:xlink="http://www.w3.org/1999/xlink" content-type="arpha" xlink:type="simple">31E03958-D2D2-5780-929D-768B7EF0014B</object-id>
              <tp:taxon-name-part taxon-name-part-type="genus" reg="Lilloiconcha">Lilloiconcha</tp:taxon-name-part>
              <tp:taxon-name-part taxon-name-part-type="species" reg="galbao">galbao</tp:taxon-name-part>
              <object-id xmlns:xlink="http://www.w3.org/1999/xlink" content-type="zoobank" xlink:type="simple">https://zoobank.org/CA9FA418-C36E-4AF2-92B5-01A754807284</object-id>
            </tp:taxon-name><tp:taxon-authority>Gargominy</tp:taxon-authority><tp:taxon-status xmlns:xlink="http://www.w3.org/1999/xlink" xlink:type="simple">sp. nov.</tp:taxon-status><xref ref-type="fig" rid="F6">Figs 6</xref><xref ref-type="fig" rid="F7">, 7</xref></tp:nomenclature><tp:treatment-sec sec-type="type locality" id="SECID0EPWAG"><title>Type locality.</title><p>French Guiana, Saül, Mont Galbao.</p></tp:treatment-sec><tp:treatment-sec sec-type="type material" id="SECID0EUWAG"><title>Type material.</title><p><bold><italic>Holotype</italic>.</bold> French Guiana • 1 dried specimen; Saül, Mont Galbao (SAUL47); <named-content xmlns:xlink="http://www.w3.org/1999/xlink" content-type="dwc:verbatimCoordinates" xlink:type="simple"><named-content content-type="geo-json" specific-use="{&#34;type&#34;:&#34;Point&#34;,&#34;coordinates&#34;:[-53.272390,3.601830]}" id="NCID0ECXAG" xlink:type="simple">3.60183°N, 53.27239°W</named-content></named-content>; alt. 650 m; 27 Nov. 2018; <abbrev xmlns:xlink="http://www.w3.org/1999/xlink" xlink:title="Olivier Gargominy" id="ABBRID0EHXAG" xlink:type="simple">OG</abbrev>, SS, <abbrev xmlns:xlink="http://www.w3.org/1999/xlink" xlink:title="Sandrine Tercerie" id="ABBRID0ELXAG" xlink:type="simple">ST</abbrev>, <abbrev xmlns:xlink="http://www.w3.org/1999/xlink" xlink:title="Benoît Fontaine" id="ABBRID0EPXAG" xlink:type="simple">BF</abbrev> (<abbrev xmlns:xlink="http://www.w3.org/1999/xlink" xlink:title="Parc amazonien de Guyane" id="ABBRID0ETXAG" xlink:type="simple">PAG</abbrev> &amp; <named-content xmlns:xlink="http://www.w3.org/1999/xlink" content-type="dwc:institutional_code" xlink:title="Muséum national d’Histoire naturelle, Paris, France" xlink:href="http://grbio.org/institution/museum-national-dhistoire-naturelle-2" xlink:type="simple">MNHN</named-content>) leg.; DZ brulée et cambrouse à l’est; <ext-link xmlns:xlink="http://www.w3.org/1999/xlink" xlink:href="http://coldb.mnhn.fr/catalognumber/mnhn/im/2013-75668" ext-link-type="uri" xlink:type="simple">MNHN-IM-2013-75668</ext-link>. <bold><italic>Paratypes</italic></bold> (20). French Guiana • 1 95% ethanol specimen; same data as the holotype; GenBank: <ext-link xmlns:xlink="http://www.w3.org/1999/xlink" ext-link-type="gen" xlink:href="PQ629092" xlink:type="simple">PQ629092</ext-link>; Bold: <ext-link xmlns:xlink="http://www.w3.org/1999/xlink" xlink:href="http://www.boldsystems.org/index.php/Public_RecordView?processid=DREAL909-23" ext-link-type="uri" xlink:type="simple">DREAL909-23</ext-link>; <named-content xmlns:xlink="http://www.w3.org/1999/xlink" content-type="dwc:institutional_code" xlink:title="Muséum national d’Histoire naturelle, Paris, France" xlink:href="http://grbio.org/institution/museum-national-dhistoire-naturelle-2" xlink:type="simple">MNHN</named-content>-IM-2013-75966 • 3 95% ethanol specimens; same data as the holotype; <named-content xmlns:xlink="http://www.w3.org/1999/xlink" content-type="dwc:institutional_code" xlink:title="Muséum national d’Histoire naturelle, Paris, France" xlink:href="http://grbio.org/institution/museum-national-dhistoire-naturelle-2" xlink:type="simple">MNHN</named-content>-IM-2013-75667 • 1 dry specimen; same data as the holotype; <named-content xmlns:xlink="http://www.w3.org/1999/xlink" content-type="dwc:institutional_code" xlink:title="Muséum national d’Histoire naturelle, Paris, France" xlink:href="http://grbio.org/institution/museum-national-dhistoire-naturelle-2" xlink:type="simple">MNHN</named-content>-IM-2012-21986 • 4 dry adult specimens; same data as the holotype; <named-content xmlns:xlink="http://www.w3.org/1999/xlink" content-type="dwc:institutional_code" xlink:title="Muséum national d’Histoire naturelle, Paris, France" xlink:href="http://grbio.org/institution/museum-national-dhistoire-naturelle-2" xlink:type="simple">MNHN</named-content>-IM-2018-896 • 11 dry juvenile specimens; same data as the holotype; <named-content xmlns:xlink="http://www.w3.org/1999/xlink" content-type="dwc:institutional_code" xlink:title="Muséum national d’Histoire naturelle, Paris, France" xlink:href="http://grbio.org/institution/museum-national-dhistoire-naturelle-2" xlink:type="simple">MNHN</named-content>-IM-2018-897.</p></tp:treatment-sec><tp:treatment-sec sec-type="diagnosis" id="SECID0EZZAG"><title>Diagnosis.</title><p>A <italic><tp:taxon-name><tp:taxon-name-part taxon-name-part-type="genus" reg="Lilloiconcha">Lilloiconcha</tp:taxon-name-part></tp:taxon-name></italic> species with more than five whorls, as high as large, with a small umbilicus and strong ribs.</p></tp:treatment-sec><tp:treatment-sec sec-type="description" id="SECID0EG1AG"><title>Description.</title><p>Holotype: Shell minute (height 2.2 mm, diameter 2.6 mm), dextral, globose, dome-shaped to gibbous, thin; colour corneous; whorls 5.4, inflated, rounded, separated by a deep suture; spire coiling regularly increasing. Protoconch two whorls, smooth; protoconch/teleoconch transition distinct because of change in sculpture; teleoconch sculpture of regular radial ribs, 60 on the body whorl, and a reticulate pattern consisting of fine growth-striae and dense microscopical spiral threads between the ribs. Body whorl rounded. Aperture almost circular; upper insertion of the peristome not descending towards the aperture; suture impressed. Peristome simple, sharp, neither expanded nor thickened. Umbilicus U-shaped, almost cylindrical, contained 3.8× in the shell greater diameter.</p><fig id="F6" position="float" orientation="portrait"><object-id xmlns:xlink="http://www.w3.org/1999/xlink" content-type="doi" xlink:type="simple">10.3897/zookeys.1230.133585.figure6</object-id><object-id xmlns:xlink="http://www.w3.org/1999/xlink" content-type="arpha" xlink:type="simple">93860614-A7C9-50E1-BD21-6CC939C9CC03</object-id><label>Figure 6.</label><caption><p><italic><tp:taxon-name><tp:taxon-name-part taxon-name-part-type="genus" reg="Lilloiconcha">Lilloiconcha</tp:taxon-name-part><tp:taxon-name-part taxon-name-part-type="species" reg="galbao">galbao</tp:taxon-name-part></tp:taxon-name></italic> sp. nov.: <bold>A–D</bold> holotype <ext-link xmlns:xlink="http://www.w3.org/1999/xlink" xlink:href="http://coldb.mnhn.fr/catalognumber/mnhn/im/2013-75668" ext-link-type="uri" xlink:type="simple">MNHN-IM-2013-75668</ext-link><bold>E–H</bold>, paratype <named-content xmlns:xlink="http://www.w3.org/1999/xlink" content-type="dwc:institutional_code" xlink:title="Muséum national d’Histoire naturelle, Paris, France" xlink:href="http://grbio.org/institution/museum-national-dhistoire-naturelle-2" xlink:type="simple">MNHN</named-content>-IM-2012-21986, details of dentition inside the body whorl after the shell has been broken. Scale bars: 1 mm.</p></caption><graphic xmlns:xlink="http://www.w3.org/1999/xlink" xlink:href="zookeys-1230-155_article-133585__-g006.jpg" position="float" orientation="portrait" xlink:type="simple" id="oo_1271025.jpg"><uri content-type="original_file" xlink:type="simple">https://binary.pensoft.net/fig/1271025</uri></graphic></fig><p>Animal greyish, sole paler; tail without distinct caudal pit, not distinctly truncated; ocular tentacles long and gracile, inflated at the tip; eyes black, small, on the upper front of the tentacles (Fig. <xref ref-type="fig" rid="F7">7</xref>).</p><fig id="F7" position="float" orientation="portrait"><object-id xmlns:xlink="http://www.w3.org/1999/xlink" content-type="doi" xlink:type="simple">10.3897/zookeys.1230.133585.figure7</object-id><object-id xmlns:xlink="http://www.w3.org/1999/xlink" content-type="arpha" xlink:type="simple">532BE0CA-A5B6-5D93-B16B-F525B042B869</object-id><label>Figure 7.</label><caption><p><italic><tp:taxon-name><tp:taxon-name-part taxon-name-part-type="genus" reg="Lilloiconcha">Lilloiconcha</tp:taxon-name-part><tp:taxon-name-part taxon-name-part-type="species" reg="galbao">galbao</tp:taxon-name-part></tp:taxon-name></italic> sp. nov., holotype <ext-link xmlns:xlink="http://www.w3.org/1999/xlink" xlink:href="http://coldb.mnhn.fr/catalognumber/mnhn/im/2013-75668" ext-link-type="uri" xlink:type="simple">MNHN-IM-2013-75668</ext-link> crawling on a dead leaf.</p></caption><graphic xmlns:xlink="http://www.w3.org/1999/xlink" xlink:href="zookeys-1230-155_article-133585__-g007.jpg" position="float" orientation="portrait" xlink:type="simple" id="oo_1271026.jpg"><uri content-type="original_file" xlink:type="simple">https://binary.pensoft.net/fig/1271026</uri></graphic></fig><p>Paratypes: Juveniles have internal lamellae which are dissolved (not present) in adult specimens (more than 4.5–5 whorls, as the holotype): a longitudinal lamella in the middle of the parietal wall formed by up to three (one or two in subadult specimens) elongate, high (~ 40% of the aperture diameter) teeth separated by gaps of half their length, covering ~ 1/8 whorl in length; at the opposite palatal side of each parietal tooth, there is a transversal lamella, extending from the outermost side of the aperture towards half of the columellar wall, principally thickened in front of its corresponding parietal tooth and extending a little bit inside along the whorl. In early juveniles this palatal lamella is reduced to a simple denticle. The lamellar complex reduces the aperture diameter to half its value.</p></tp:treatment-sec><tp:treatment-sec sec-type="etymology" id="SECID0EY3AG"><title>Etymology.</title><p>The species is named after the type locality, Mont Galbao; treated as a noun in apposition.</p></tp:treatment-sec><tp:treatment-sec sec-type="distribution" id="SECID0E43AG"><title>Distribution.</title><p>This species is only known from its type locality, Mont Galbao.</p></tp:treatment-sec><tp:treatment-sec sec-type="habitat" id="SECID0EC4AG"><title>Habitat.</title><p>Primary forest, under leaf litter on alkaline soils.</p></tp:treatment-sec><tp:treatment-sec sec-type="remarks" id="SECID0EH4AG"><title>Remarks.</title><p>This species is attributed to genus <italic><tp:taxon-name><tp:taxon-name-part taxon-name-part-type="genus" reg="Lilloiconcha">Lilloiconcha</tp:taxon-name-part></tp:taxon-name></italic> Weyrauch, 1965 based on the conchological characters given by <xref ref-type="bibr" rid="B51">Weyrauch (1965)</xref>, who established the name for a single species which usually has basal and parietal denticles in juvenile stages, <italic><tp:taxon-name><tp:taxon-name-part taxon-name-part-type="genus" reg="Austrodiscus">Austrodiscus</tp:taxon-name-part><tp:taxon-name-part taxon-name-part-type="species" reg="superbus">superbus</tp:taxon-name-part><tp:taxon-name-part taxon-name-part-type="subspecies" reg="tucumanus">tucumanus</tp:taxon-name-part></tp:taxon-name></italic> Hylton Scott, 1963 (see <xref ref-type="bibr" rid="B40">Schileyko 2001</xref>; <xref ref-type="bibr" rid="B21">Hausdorf 2005</xref>; <xref ref-type="bibr" rid="B28">Miquel et al. 2007</xref>). The anatomy of the new species is not known: the only adult specimen is the holotype and its body is dried and contracted inside the shell, thus not available for anatomy without cracking the shell. However, it would not help much for generic attribution as the anatomy of the type species of <italic><tp:taxon-name><tp:taxon-name-part taxon-name-part-type="genus" reg="Lilloiconcha">Lilloiconcha</tp:taxon-name-part></tp:taxon-name></italic> and its related genera (for example <italic><tp:taxon-name><tp:taxon-name-part taxon-name-part-type="genus" reg="Radioconus">Radioconus</tp:taxon-name-part></tp:taxon-name></italic> Baker, 1927, type species <italic><tp:taxon-name><tp:taxon-name-part taxon-name-part-type="genus" reg="Helix">Helix</tp:taxon-name-part><tp:taxon-name-part taxon-name-part-type="species" reg="bactriola">bactriola</tp:taxon-name-part></tp:taxon-name></italic> Guppy, 1868) are not known, as indicated by <xref ref-type="bibr" rid="B21">Hausdorf (2005)</xref>.</p><p>We provide the <abbrev xmlns:xlink="http://www.w3.org/1999/xlink" xlink:title="mitochondrial cytochrome oxidase I" id="ABBRID0ES6AG" xlink:type="simple">COI</abbrev> sequence of one paratype which relates to the congeneric <italic><tp:taxon-name><tp:taxon-name-part taxon-name-part-type="genus" reg="Lilloiconcha">Lilloiconcha</tp:taxon-name-part><tp:taxon-name-part taxon-name-part-type="species" reg="superba">superba</tp:taxon-name-part></tp:taxon-name></italic> from Brazil (<italic>p</italic>-distance 12.5%, GenBank <ext-link xmlns:xlink="http://www.w3.org/1999/xlink" ext-link-type="gen" xlink:href="MN792606" xlink:type="simple">MN792606</ext-link>; <xref ref-type="bibr" rid="B37">Salvador et al. 2020</xref>).</p><p>The presence of <italic><tp:taxon-name><tp:taxon-name-part taxon-name-part-type="genus" reg="Lilloiconcha">Lilloiconcha</tp:taxon-name-part></tp:taxon-name></italic> in French Guiana is not surprising regarding the distribution of the widespread <italic><tp:taxon-name><tp:taxon-name-part taxon-name-part-type="genus" reg="Lilloiconcha">Lilloiconcha</tp:taxon-name-part><tp:taxon-name-part taxon-name-part-type="species" reg="gordurasensis">gordurasensis</tp:taxon-name-part></tp:taxon-name></italic> (Thiele, 1927) (<xref ref-type="bibr" rid="B21">Hausdorf 2005</xref>). However, the distribution of the genus in French Guiana seems to be limited to the mountainous habitats of the Galbao range, as it has never been collected on the Mitaraka, Trinité, or Nouragues mountains despite intensive collecting. The new species represents the first record of the superfamily <tp:taxon-name><tp:taxon-name-part taxon-name-part-type="infraorder">Punctoidea</tp:taxon-name-part></tp:taxon-name> and of the family <tp:taxon-name><tp:taxon-name-part taxon-name-part-type="family">Cystopeltidae</tp:taxon-name-part></tp:taxon-name> in French Guiana.</p></tp:treatment-sec><ref-list><ref id="B51"><mixed-citation xmlns:xlink="http://www.w3.org/1999/xlink" xlink:type="simple"><person-group><name name-style="western"><surname>Weyrauch</surname><given-names>WK</given-names></name></person-group> (<year>1965</year>) <article-title>Neue und verkannte Endodontiden aus Südamerika.</article-title><source>Archiv für Molluskenkunde</source><volume>94</volume>: <fpage>121</fpage>–<lpage>134</lpage>.</mixed-citation></ref><ref id="B40"><mixed-citation xmlns:xlink="http://www.w3.org/1999/xlink" xlink:type="simple"><person-group><name name-style="western"><surname>Schileyko</surname><given-names>AA</given-names></name></person-group> (<year>2001</year>) <article-title>Treatise on Recent terrestrial pulmonate molluscs. Part 7. <tp:taxon-name><tp:taxon-name-part taxon-name-part-type="family">Endodontidae</tp:taxon-name-part></tp:taxon-name>, <tp:taxon-name><tp:taxon-name-part taxon-name-part-type="family">Thyrophorellidae</tp:taxon-name-part></tp:taxon-name>, <tp:taxon-name><tp:taxon-name-part taxon-name-part-type="family">Charopidae</tp:taxon-name-part></tp:taxon-name>.</article-title><source>Ruthenica Supplement</source><volume>2</volume>: <fpage>879</fpage>–<lpage>1034</lpage>.</mixed-citation></ref><ref id="B21"><mixed-citation xmlns:xlink="http://www.w3.org/1999/xlink" xlink:type="simple"><person-group><name name-style="western"><surname>Hausdorf</surname><given-names>B</given-names></name></person-group> (<year>2005</year>) <article-title>The genus <italic><tp:taxon-name><tp:taxon-name-part taxon-name-part-type="genus">Lilloiconcha</tp:taxon-name-part></tp:taxon-name></italic> in Colombia (<tp:taxon-name><tp:taxon-name-part taxon-name-part-type="class">Gastropoda</tp:taxon-name-part></tp:taxon-name>: <tp:taxon-name><tp:taxon-name-part taxon-name-part-type="family">Charopidae</tp:taxon-name-part></tp:taxon-name>).</article-title><source>Journal of Natural History</source><volume>39</volume>: <fpage>2795</fpage>–<lpage>2808</lpage>. <ext-link xlink:href="10.1080/00222930500145057" ext-link-type="doi" xlink:type="simple">https://doi.org/10.1080/00222930500145057</ext-link></mixed-citation></ref><ref id="B28"><mixed-citation xmlns:xlink="http://www.w3.org/1999/xlink" xlink:type="simple"><person-group><name name-style="western"><surname>Miquel</surname><given-names>SE</given-names></name><name name-style="western"><surname>Ramirez</surname><given-names>R</given-names></name><name name-style="western"><surname>Thome</surname><given-names>JW</given-names></name></person-group> (<year>2007</year>) <article-title>Biodiversidad y taxonomía de micromoluscos <tp:taxon-name><tp:taxon-name-part taxon-name-part-type="infraorder">Punctoidea</tp:taxon-name-part></tp:taxon-name> del sur de Brasil, con la descripción de una nueva especie de <italic><tp:taxon-name><tp:taxon-name-part taxon-name-part-type="genus">Radiodiscus</tp:taxon-name-part></tp:taxon-name></italic> de la Mata Atlántica (<tp:taxon-name><tp:taxon-name-part taxon-name-part-type="phylum">Mollusca</tp:taxon-name-part></tp:taxon-name>, <tp:taxon-name><tp:taxon-name-part taxon-name-part-type="class">Gastropoda</tp:taxon-name-part></tp:taxon-name>, <tp:taxon-name><tp:taxon-name-part taxon-name-part-type="infraclass">Pulmonata</tp:taxon-name-part></tp:taxon-name>).</article-title><source>Revista del Museo Argentino de Ciencias Naturales</source><volume>9</volume>: <fpage>205</fpage>–<lpage>230</lpage>. <ext-link xlink:href="10.22179/REVMACN.9.308" ext-link-type="doi" xlink:type="simple">https://doi.org/10.22179/REVMACN.9.308</ext-link></mixed-citation></ref><ref id="B37"><mixed-citation xmlns:xlink="http://www.w3.org/1999/xlink" xlink:type="simple"><person-group><name name-style="western"><surname>Salvador</surname><given-names>RB</given-names></name><name name-style="western"><surname>Brook</surname><given-names>FJ</given-names></name><name name-style="western"><surname>Shepherd</surname><given-names>LD</given-names></name><name name-style="western"><surname>Kennedy</surname><given-names>M</given-names></name></person-group> (<year>2020</year>) <article-title>Molecular phylogenetic analysis of <tp:taxon-name><tp:taxon-name-part taxon-name-part-type="infraorder">Punctoidea</tp:taxon-name-part></tp:taxon-name> (<tp:taxon-name><tp:taxon-name-part taxon-name-part-type="class">Gastropoda</tp:taxon-name-part></tp:taxon-name>, <tp:taxon-name><tp:taxon-name-part taxon-name-part-type="order">Stylommatophora</tp:taxon-name-part></tp:taxon-name>).</article-title><source>Zoosystematics and Evolution</source><volume>96</volume>: <fpage>397</fpage>–<lpage>410</lpage>. <ext-link xlink:href="10.3897/zse.96.53660" ext-link-type="doi" xlink:type="simple">https://doi.org/10.3897/zse.96.53660</ext-link></mixed-citation></ref></ref-list></tp:taxon-treatment>
