# Supplementary material for: ﻿New species and new records of families, genera and species of land snails (Mollusca, Gastropoda) from French Guiana
Source: Zookeys. 2025 Mar 6;1230:155–94. doi: 10.3897/zookeys.1230.133585 (PMC11907244; doi:10.3897/zookeys.1230.133585)
Supplement: XML Treatment for Lyroconus plagioptycha [file zookeys.1230.133585-treatment4.xml]

<!DOCTYPE tp:taxon-treatment
  PUBLIC "-//TaxonX//DTD Taxonomic Treatment Publishing DTD v0 20100105//EN" "tax-treatment-NSO.dtd">
<tp:taxon-treatment xmlns:tp="http://www.plazi.org/taxpub"><tp:treatment-meta><kwd-group><label>Taxon classification</label><kwd>
                <named-content content-type="kingdom">Animalia</named-content>
              </kwd><kwd>
                <named-content content-type="order">Architaenioglossa</named-content>
              </kwd><kwd>
                <named-content content-type="family">Neocyclotidae</named-content>
              </kwd></kwd-group><mixed-citation publication-type="journal"><person-group><name><surname>Gargominy</surname><given-names>Olivier</given-names></name><name><surname>Fontaine</surname><given-names>Benoît</given-names></name><name><surname>Tercerie</surname><given-names>Sandrine</given-names></name><name><surname>Zuccon</surname><given-names>Dario</given-names></name></person-group><article-title>﻿New species and new records of families, genera and species of land snails (<tp:taxon-name><tp:taxon-name-part taxon-name-part-type="phylum">Mollusca</tp:taxon-name-part></tp:taxon-name>, <tp:taxon-name><tp:taxon-name-part taxon-name-part-type="class">Gastropoda</tp:taxon-name-part></tp:taxon-name>) from French Guiana</article-title><source>Zookeys</source><day>06</day><month>03</month><year>2025</year><volume>1230</volume><fpage>155</fpage><lpage>194</lpage><pub-id pub-id-type="doi">10.3897/zookeys.1230.133585</pub-id></mixed-citation></tp:treatment-meta><tp:nomenclature><label>﻿</label><tp:taxon-name>
              <object-id xmlns:xlink="http://www.w3.org/1999/xlink" content-type="arpha" xlink:type="simple">4E61151D-D4BA-54B2-B9BF-05D3CE3E9A5D</object-id>
              <tp:taxon-name-part taxon-name-part-type="genus" reg="Lyroconus">Lyroconus</tp:taxon-name-part>
              <tp:taxon-name-part taxon-name-part-type="species" reg="plagioptycha">plagioptycha</tp:taxon-name-part>
            </tp:taxon-name><tp:taxon-authority>(Shuttleworth, 1854)</tp:taxon-authority><xref ref-type="fig" rid="F8">Figs 8</xref><xref ref-type="fig" rid="F9">, 9</xref><tp:nomenclature-citation-list><tp:nomenclature-citation><tp:taxon-name>
                  <tp:taxon-name-part taxon-name-part-type="genus" reg="Helix">Helix</tp:taxon-name-part>
                  <tp:taxon-name-part taxon-name-part-type="species" reg="plagioptycha">plagioptycha</tp:taxon-name-part>
                </tp:taxon-name><comment>Shuttleworth, 1854: 37.</comment></tp:nomenclature-citation><tp:nomenclature-citation><tp:taxon-name>
                  <tp:taxon-name-part taxon-name-part-type="genus" reg="Thysanophora">Thysanophora</tp:taxon-name-part>
                  <tp:taxon-name-part taxon-name-part-type="species" reg="plagioptycha">plagioptycha</tp:taxon-name-part>
                </tp:taxon-name><comment>(Shuttleworth, 1854)— <xref ref-type="bibr" rid="B33">Pilsbry (1920)</xref>: 94, figs 2, 3.</comment></tp:nomenclature-citation><tp:nomenclature-citation><tp:taxon-name>
                  <tp:taxon-name-part taxon-name-part-type="genus" reg="Lyroconus">Lyroconus</tp:taxon-name-part>
                  <tp:taxon-name-part taxon-name-part-type="species" reg="plagioptycha">plagioptycha</tp:taxon-name-part>
                </tp:taxon-name><comment>(Shuttleworth, 1854)— <xref ref-type="bibr" rid="B41">Schileyko (2006)</xref>: 1896.</comment></tp:nomenclature-citation></tp:nomenclature-citation-list></tp:nomenclature><tp:treatment-sec sec-type="Link" id="SECID0ETFBG"><title>Link.</title><p><ext-link xmlns:xlink="http://www.w3.org/1999/xlink" xlink:href="https://molluscabase.org/aphia.php?p=taxdetails&amp;id=1065439" ext-link-type="uri" xlink:type="simple">https://molluscabase.org/aphia.php?p=taxdetails&amp;id=1065439</ext-link>.</p></tp:treatment-sec><tp:treatment-sec sec-type="material" id="SECID0E5FBG"><title>Material examined.</title><p>French Guiana • 1 dry specimen; Régina, Montagne Favard (Montagne de Kaw), ca 200 m sur le chemin W depuis la fin de la route (dégrad) D6 (COT03); <named-content xmlns:xlink="http://www.w3.org/1999/xlink" content-type="dwc:verbatimCoordinates" xlink:type="simple"><named-content content-type="geo-json" specific-use="{&#34;type&#34;:&#34;Point&#34;,&#34;coordinates&#34;:[-52.057220,4.500000]}" id="NCID0EHGBG" xlink:type="simple">4.5°N, 52.05722°W</named-content></named-content>; 20 Oct. 1997; <abbrev xmlns:xlink="http://www.w3.org/1999/xlink" xlink:title="Theo E. J. Ripken" id="ABBRID0EMGBG" xlink:type="simple">TR</abbrev>, <abbrev xmlns:xlink="http://www.w3.org/1999/xlink" xlink:title="Olivier Gargominy" id="ABBRID0EQGBG" xlink:type="simple">OG</abbrev> leg.; Petit ruisseau, forêt; <named-content xmlns:xlink="http://www.w3.org/1999/xlink" content-type="dwc:institutional_code" xlink:title="Muséum national d’Histoire naturelle, Paris, France" xlink:href="http://grbio.org/institution/museum-national-dhistoire-naturelle-2" xlink:type="simple">MNHN</named-content>-IM-2012-21187 • 1 dry specimen; Remire-Montjoly, Lotissement DDE, 1.4 km sur la route des plages (D1) après le carrefour de Dégrad des Cannes, Montagne du Mahury (COT06); <named-content xmlns:xlink="http://www.w3.org/1999/xlink" content-type="dwc:verbatimCoordinates" xlink:type="simple"><named-content content-type="geo-json" specific-use="{&#34;type&#34;:&#34;Point&#34;,&#34;coordinates&#34;:[-52.259170,4.860560]}" id="NCID0E6GBG" xlink:type="simple">4.86056°N, 52.25917°W</named-content></named-content>; alt. 15 m; 21 Oct. 1997; <abbrev xmlns:xlink="http://www.w3.org/1999/xlink" xlink:title="Theo E. J. Ripken" id="ABBRID0EEHBG" xlink:type="simple">TR</abbrev>, <abbrev xmlns:xlink="http://www.w3.org/1999/xlink" xlink:title="Olivier Gargominy" id="ABBRID0EIHBG" xlink:type="simple">OG</abbrev> leg.; culture de bananes et papayes; <named-content xmlns:xlink="http://www.w3.org/1999/xlink" content-type="dwc:institutional_code" xlink:title="Muséum national d’Histoire naturelle, Paris, France" xlink:href="http://grbio.org/institution/museum-national-dhistoire-naturelle-2" xlink:type="simple">MNHN</named-content>-IM-2012-23924 • 3 dry specimens; Roura, Crique Sourou, Rte forestière de Nancibo (COT10); <named-content xmlns:xlink="http://www.w3.org/1999/xlink" content-type="dwc:verbatimCoordinates" xlink:type="simple"><named-content content-type="geo-json" specific-use="{&#34;type&#34;:&#34;Point&#34;,&#34;coordinates&#34;:[-52.428250,4.672730]}" id="NCID0EXHBG" xlink:type="simple">4.67273°N, 52.42825°W</named-content></named-content>; alt. 10 m; 23 Oct. 1997; <abbrev xmlns:xlink="http://www.w3.org/1999/xlink" xlink:title="Theo E. J. Ripken" id="ABBRID0E3HBG" xlink:type="simple">TR</abbrev>, <abbrev xmlns:xlink="http://www.w3.org/1999/xlink" xlink:title="Olivier Gargominy" id="ABBRID0EAIBG" xlink:type="simple">OG</abbrev> leg.; ripisylve, sol alluvial; <named-content xmlns:xlink="http://www.w3.org/1999/xlink" content-type="dwc:institutional_code" xlink:title="Muséum national d’Histoire naturelle, Paris, France" xlink:href="http://grbio.org/institution/museum-national-dhistoire-naturelle-2" xlink:type="simple">MNHN</named-content>-IM-2022-2131 • 1 dry specimen; Saint-Laurent-du-Maroni, Rte du Plateau des cascades, plateau des mines, 3.7 km après la D11 (COT27); <named-content xmlns:xlink="http://www.w3.org/1999/xlink" content-type="dwc:verbatimCoordinates" xlink:type="simple"><named-content content-type="geo-json" specific-use="{&#34;type&#34;:&#34;Point&#34;,&#34;coordinates&#34;:[-54.062830,5.385690]}" id="NCID0EPIBG" xlink:type="simple">5.38569°N, 54.06283°W</named-content></named-content>; 28 Oct. 1997; <abbrev xmlns:xlink="http://www.w3.org/1999/xlink" xlink:title="Theo E. J. Ripken" id="ABBRID0EUIBG" xlink:type="simple">TR</abbrev>, <abbrev xmlns:xlink="http://www.w3.org/1999/xlink" xlink:title="Olivier Gargominy" id="ABBRID0EYIBG" xlink:type="simple">OG</abbrev> leg.; reste de forêt sur une route bordée de parcelles conquises sur la forêt; <named-content xmlns:xlink="http://www.w3.org/1999/xlink" content-type="dwc:institutional_code" xlink:title="Muséum national d’Histoire naturelle, Paris, France" xlink:href="http://grbio.org/institution/museum-national-dhistoire-naturelle-2" xlink:type="simple">MNHN</named-content>-IM-2022-2130 • 1 dry specimen; Sinnamary, Petit Saut, 1.4 km avant le rond-point “barrage du Petit Saut” (COT30); <named-content xmlns:xlink="http://www.w3.org/1999/xlink" content-type="dwc:verbatimCoordinates" xlink:type="simple"><named-content content-type="geo-json" specific-use="{&#34;type&#34;:&#34;Point&#34;,&#34;coordinates&#34;:[-52.997780,5.061110]}" id="NCID0EHJBG" xlink:type="simple">5.06111°N, 52.99778°W</named-content></named-content>; 28 Oct. 1997; <abbrev xmlns:xlink="http://www.w3.org/1999/xlink" xlink:title="Theo E. J. Ripken" id="ABBRID0EMJBG" xlink:type="simple">TR</abbrev>, <abbrev xmlns:xlink="http://www.w3.org/1999/xlink" xlink:title="Olivier Gargominy" id="ABBRID0EQJBG" xlink:type="simple">OG</abbrev> leg.; forêt dense, fond de talweg; <named-content xmlns:xlink="http://www.w3.org/1999/xlink" content-type="dwc:institutional_code" xlink:title="Muséum national d’Histoire naturelle, Paris, France" xlink:href="http://grbio.org/institution/museum-national-dhistoire-naturelle-2" xlink:type="simple">MNHN</named-content>-IM-2022-2137 • 24 dry specimens; Saül (SAUL25); <named-content xmlns:xlink="http://www.w3.org/1999/xlink" content-type="dwc:verbatimCoordinates" xlink:type="simple"><named-content content-type="geo-json" specific-use="{&#34;type&#34;:&#34;Point&#34;,&#34;coordinates&#34;:[-53.216260,3.612740]}" id="NCID0E6JBG" xlink:type="simple">3.61274°N, 53.21626°W</named-content></named-content>; alt. 174 m; 17 Nov. 2018; <abbrev xmlns:xlink="http://www.w3.org/1999/xlink" xlink:title="Olivier Gargominy" id="ABBRID0EEKBG" xlink:type="simple">OG</abbrev>, SS, <abbrev xmlns:xlink="http://www.w3.org/1999/xlink" xlink:title="Sandrine Tercerie" id="ABBRID0EIKBG" xlink:type="simple">ST</abbrev>, <abbrev xmlns:xlink="http://www.w3.org/1999/xlink" xlink:title="Benoît Fontaine" id="ABBRID0EMKBG" xlink:type="simple">BF</abbrev> (<abbrev xmlns:xlink="http://www.w3.org/1999/xlink" xlink:title="Parc amazonien de Guyane" id="ABBRID0EQKBG" xlink:type="simple">PAG</abbrev> &amp; <named-content xmlns:xlink="http://www.w3.org/1999/xlink" content-type="dwc:institutional_code" xlink:title="Muséum national d’Histoire naturelle, Paris, France" xlink:href="http://grbio.org/institution/museum-national-dhistoire-naturelle-2" xlink:type="simple">MNHN</named-content>) leg.; Pied d’arbre à contrefort; <named-content xmlns:xlink="http://www.w3.org/1999/xlink" content-type="dwc:institutional_code" xlink:title="Muséum national d’Histoire naturelle, Paris, France" xlink:href="http://grbio.org/institution/museum-national-dhistoire-naturelle-2" xlink:type="simple">MNHN</named-content>-IM-2012-21932 • 5 95% ethanol specimens; Saül (SAUL25); <named-content xmlns:xlink="http://www.w3.org/1999/xlink" content-type="dwc:verbatimCoordinates" xlink:type="simple"><named-content content-type="geo-json" specific-use="{&#34;type&#34;:&#34;Point&#34;,&#34;coordinates&#34;:[-53.216260,3.612740]}" id="NCID0EHLBG" xlink:type="simple">3.61274°N, 53.21626°W</named-content></named-content>; alt. 174 m; 17 Nov. 2018; <abbrev xmlns:xlink="http://www.w3.org/1999/xlink" xlink:title="Olivier Gargominy" id="ABBRID0EMLBG" xlink:type="simple">OG</abbrev>, SS, <abbrev xmlns:xlink="http://www.w3.org/1999/xlink" xlink:title="Sandrine Tercerie" id="ABBRID0EQLBG" xlink:type="simple">ST</abbrev>, <abbrev xmlns:xlink="http://www.w3.org/1999/xlink" xlink:title="Benoît Fontaine" id="ABBRID0EULBG" xlink:type="simple">BF</abbrev> (<abbrev xmlns:xlink="http://www.w3.org/1999/xlink" xlink:title="Parc amazonien de Guyane" id="ABBRID0EYLBG" xlink:type="simple">PAG</abbrev> &amp; <named-content xmlns:xlink="http://www.w3.org/1999/xlink" content-type="dwc:institutional_code" xlink:title="Muséum national d’Histoire naturelle, Paris, France" xlink:href="http://grbio.org/institution/museum-national-dhistoire-naturelle-2" xlink:type="simple">MNHN</named-content>) leg.; Pied d’arbre à contrefort; <named-content xmlns:xlink="http://www.w3.org/1999/xlink" content-type="dwc:institutional_code" xlink:title="Muséum national d’Histoire naturelle, Paris, France" xlink:href="http://grbio.org/institution/museum-national-dhistoire-naturelle-2" xlink:type="simple">MNHN</named-content>-IM-2013-75621 • 2 dry specimens; Saül (SAUL37); <named-content xmlns:xlink="http://www.w3.org/1999/xlink" content-type="dwc:verbatimCoordinates" xlink:type="simple"><named-content content-type="geo-json" specific-use="{&#34;type&#34;:&#34;Point&#34;,&#34;coordinates&#34;:[-53.210350,3.635550]}" id="NCID0EPMBG" xlink:type="simple">3.63555°N, 53.21035°W</named-content></named-content>; alt. 276 m; 21 Nov. 2018; <abbrev xmlns:xlink="http://www.w3.org/1999/xlink" xlink:title="Olivier Gargominy" id="ABBRID0EUMBG" xlink:type="simple">OG</abbrev>, SS, <abbrev xmlns:xlink="http://www.w3.org/1999/xlink" xlink:title="Sandrine Tercerie" id="ABBRID0EYMBG" xlink:type="simple">ST</abbrev>, <abbrev xmlns:xlink="http://www.w3.org/1999/xlink" xlink:title="Benoît Fontaine" id="ABBRID0E3MBG" xlink:type="simple">BF</abbrev> (<abbrev xmlns:xlink="http://www.w3.org/1999/xlink" xlink:title="Parc amazonien de Guyane" id="ABBRID0EANBG" xlink:type="simple">PAG</abbrev> &amp; <named-content xmlns:xlink="http://www.w3.org/1999/xlink" content-type="dwc:institutional_code" xlink:title="Muséum national d’Histoire naturelle, Paris, France" xlink:href="http://grbio.org/institution/museum-national-dhistoire-naturelle-2" xlink:type="simple">MNHN</named-content>) leg.; Autour d’un arbre à contreforts; <named-content xmlns:xlink="http://www.w3.org/1999/xlink" content-type="dwc:institutional_code" xlink:title="Muséum national d’Histoire naturelle, Paris, France" xlink:href="http://grbio.org/institution/museum-national-dhistoire-naturelle-2" xlink:type="simple">MNHN</named-content>-IM-2012-21956 • 2 95% ethanol specimens; Saül (SAUL37); <named-content xmlns:xlink="http://www.w3.org/1999/xlink" content-type="dwc:verbatimCoordinates" xlink:type="simple"><named-content content-type="geo-json" specific-use="{&#34;type&#34;:&#34;Point&#34;,&#34;coordinates&#34;:[-53.210350,3.635550]}" id="NCID0EXNBG" xlink:type="simple">3.63555°N, 53.21035°W</named-content></named-content>; alt. 276 m; 21 Nov. 2018; <abbrev xmlns:xlink="http://www.w3.org/1999/xlink" xlink:title="Olivier Gargominy" id="ABBRID0E3NBG" xlink:type="simple">OG</abbrev>, SS, <abbrev xmlns:xlink="http://www.w3.org/1999/xlink" xlink:title="Sandrine Tercerie" id="ABBRID0EAOBG" xlink:type="simple">ST</abbrev>, <abbrev xmlns:xlink="http://www.w3.org/1999/xlink" xlink:title="Benoît Fontaine" id="ABBRID0EEOBG" xlink:type="simple">BF</abbrev> (<abbrev xmlns:xlink="http://www.w3.org/1999/xlink" xlink:title="Parc amazonien de Guyane" id="ABBRID0EIOBG" xlink:type="simple">PAG</abbrev> &amp; <named-content xmlns:xlink="http://www.w3.org/1999/xlink" content-type="dwc:institutional_code" xlink:title="Muséum national d’Histoire naturelle, Paris, France" xlink:href="http://grbio.org/institution/museum-national-dhistoire-naturelle-2" xlink:type="simple">MNHN</named-content>) leg.; Autour d’un arbre à contreforts; <named-content xmlns:xlink="http://www.w3.org/1999/xlink" content-type="dwc:institutional_code" xlink:title="Muséum national d’Histoire naturelle, Paris, France" xlink:href="http://grbio.org/institution/museum-national-dhistoire-naturelle-2" xlink:type="simple">MNHN</named-content>-IM-2013-75655 • 4 dry specimens; Saül, Versant nord de Bœuf Mort, le long du sentier de Grand Bœuf Mort (SAUL44); <named-content xmlns:xlink="http://www.w3.org/1999/xlink" content-type="dwc:verbatimCoordinates" xlink:type="simple"><named-content content-type="geo-json" specific-use="{&#34;type&#34;:&#34;Point&#34;,&#34;coordinates&#34;:[-53.218630,3.640980]}" id="NCID0E6OBG" xlink:type="simple">3.64098°N, 53.21863°W</named-content></named-content>; alt. 300 m; 24 Nov. 2018; <abbrev xmlns:xlink="http://www.w3.org/1999/xlink" xlink:title="Olivier Gargominy" id="ABBRID0EEPBG" xlink:type="simple">OG</abbrev>, SS, <abbrev xmlns:xlink="http://www.w3.org/1999/xlink" xlink:title="Sandrine Tercerie" id="ABBRID0EIPBG" xlink:type="simple">ST</abbrev>, <abbrev xmlns:xlink="http://www.w3.org/1999/xlink" xlink:title="Benoît Fontaine" id="ABBRID0EMPBG" xlink:type="simple">BF</abbrev> (<abbrev xmlns:xlink="http://www.w3.org/1999/xlink" xlink:title="Parc amazonien de Guyane" id="ABBRID0EQPBG" xlink:type="simple">PAG</abbrev> &amp; <named-content xmlns:xlink="http://www.w3.org/1999/xlink" content-type="dwc:institutional_code" xlink:title="Muséum national d’Histoire naturelle, Paris, France" xlink:href="http://grbio.org/institution/museum-national-dhistoire-naturelle-2" xlink:type="simple">MNHN</named-content>) leg.; Pied d’arbre à contreforts; <named-content xmlns:xlink="http://www.w3.org/1999/xlink" content-type="dwc:institutional_code" xlink:title="Muséum national d’Histoire naturelle, Paris, France" xlink:href="http://grbio.org/institution/museum-national-dhistoire-naturelle-2" xlink:type="simple">MNHN</named-content>-IM-2012-21965 • 1 95% ethanol specimen; Saül, Cascades au pied du Galbao (SAUL49); <named-content xmlns:xlink="http://www.w3.org/1999/xlink" content-type="dwc:verbatimCoordinates" xlink:type="simple"><named-content content-type="geo-json" specific-use="{&#34;type&#34;:&#34;Point&#34;,&#34;coordinates&#34;:[-53.260510,3.602540]}" id="NCID0EHQBG" xlink:type="simple">3.60254°N, 53.26051°W</named-content></named-content>; alt. 220 m; 29 Nov. 2018; <abbrev xmlns:xlink="http://www.w3.org/1999/xlink" xlink:title="Olivier Gargominy" id="ABBRID0EMQBG" xlink:type="simple">OG</abbrev>, SS, <abbrev xmlns:xlink="http://www.w3.org/1999/xlink" xlink:title="Sandrine Tercerie" id="ABBRID0EQQBG" xlink:type="simple">ST</abbrev>, <abbrev xmlns:xlink="http://www.w3.org/1999/xlink" xlink:title="Benoît Fontaine" id="ABBRID0EUQBG" xlink:type="simple">BF</abbrev> (<abbrev xmlns:xlink="http://www.w3.org/1999/xlink" xlink:title="Parc amazonien de Guyane" id="ABBRID0EYQBG" xlink:type="simple">PAG</abbrev> &amp; <named-content xmlns:xlink="http://www.w3.org/1999/xlink" content-type="dwc:institutional_code" xlink:title="Muséum national d’Histoire naturelle, Paris, France" xlink:href="http://grbio.org/institution/museum-national-dhistoire-naturelle-2" xlink:type="simple">MNHN</named-content>) leg.; Chaos rocheux; GenBank: <ext-link xmlns:xlink="http://www.w3.org/1999/xlink" ext-link-type="gen" xlink:href="PQ629103" xlink:type="simple">PQ629103</ext-link>; Bold: <ext-link xmlns:xlink="http://www.w3.org/1999/xlink" xlink:href="http://www.boldsystems.org/index.php/Public_RecordView?processid=DREAL353-23" ext-link-type="uri" xlink:type="simple">DREAL353-23</ext-link>; <named-content xmlns:xlink="http://www.w3.org/1999/xlink" content-type="dwc:institutional_code" xlink:title="Muséum national d’Histoire naturelle, Paris, France" xlink:href="http://grbio.org/institution/museum-national-dhistoire-naturelle-2" xlink:type="simple">MNHN</named-content>-IM-2013-75961 • 1 dry specimen; Saül, Cascades au pied du Galbao (SAUL49); <named-content xmlns:xlink="http://www.w3.org/1999/xlink" content-type="dwc:verbatimCoordinates" xlink:type="simple"><named-content content-type="geo-json" specific-use="{&#34;type&#34;:&#34;Point&#34;,&#34;coordinates&#34;:[-53.260510,3.602540]}" id="NCID0EZRBG" xlink:type="simple">3.60254°N, 53.26051°W</named-content></named-content>; alt. 220 m; 29 Nov. 2018; <abbrev xmlns:xlink="http://www.w3.org/1999/xlink" xlink:title="Olivier Gargominy" id="ABBRID0E5RBG" xlink:type="simple">OG</abbrev>, SS, <abbrev xmlns:xlink="http://www.w3.org/1999/xlink" xlink:title="Sandrine Tercerie" id="ABBRID0ECSBG" xlink:type="simple">ST</abbrev>, <abbrev xmlns:xlink="http://www.w3.org/1999/xlink" xlink:title="Benoît Fontaine" id="ABBRID0EGSBG" xlink:type="simple">BF</abbrev> (<abbrev xmlns:xlink="http://www.w3.org/1999/xlink" xlink:title="Parc amazonien de Guyane" id="ABBRID0EKSBG" xlink:type="simple">PAG</abbrev> &amp; <named-content xmlns:xlink="http://www.w3.org/1999/xlink" content-type="dwc:institutional_code" xlink:title="Muséum national d’Histoire naturelle, Paris, France" xlink:href="http://grbio.org/institution/museum-national-dhistoire-naturelle-2" xlink:type="simple">MNHN</named-content>) leg.; Chaos rocheux; <named-content xmlns:xlink="http://www.w3.org/1999/xlink" content-type="dwc:institutional_code" xlink:title="Muséum national d’Histoire naturelle, Paris, France" xlink:href="http://grbio.org/institution/museum-national-dhistoire-naturelle-2" xlink:type="simple">MNHN</named-content>-IM-2018-677 • 1 95% ethanol specimen; Mana, Layon C vers 1900m (TRI19); <named-content xmlns:xlink="http://www.w3.org/1999/xlink" content-type="dwc:verbatimCoordinates" xlink:type="simple"><named-content content-type="geo-json" specific-use="{&#34;type&#34;:&#34;Point&#34;,&#34;coordinates&#34;:[-53.405870,4.583000]}" id="NCID0EBTBG" xlink:type="simple">4.583°N, 53.40587°W</named-content></named-content>; alt. 50 m; 14 Apr. 2019; <abbrev xmlns:xlink="http://www.w3.org/1999/xlink" xlink:title="Benoît Fontaine" id="ABBRID0EGTBG" xlink:type="simple">BF</abbrev>, <abbrev xmlns:xlink="http://www.w3.org/1999/xlink" xlink:title="Sandrine Tercerie" id="ABBRID0EKTBG" xlink:type="simple">ST</abbrev> (<named-content xmlns:xlink="http://www.w3.org/1999/xlink" content-type="dwc:institutional_code" xlink:title="Muséum national d’Histoire naturelle, Paris, France" xlink:href="http://grbio.org/institution/museum-national-dhistoire-naturelle-2" xlink:type="simple">MNHN</named-content>/<abbrev xmlns:xlink="http://www.w3.org/1999/xlink" xlink:title="Office national des Forêts" id="ABBRID0EWTBG" xlink:type="simple">ONF</abbrev>) leg.; forêt de lianes; GenBank: <ext-link xmlns:xlink="http://www.w3.org/1999/xlink" ext-link-type="gen" xlink:href="PQ629104" xlink:type="simple">PQ629104</ext-link>; Bold: <ext-link xmlns:xlink="http://www.w3.org/1999/xlink" xlink:href="http://www.boldsystems.org/index.php/Public_RecordView?processid=DREAL358-23" ext-link-type="uri" xlink:type="simple">DREAL358-23</ext-link>; <named-content xmlns:xlink="http://www.w3.org/1999/xlink" content-type="dwc:institutional_code" xlink:title="Muséum national d’Histoire naturelle, Paris, France" xlink:href="http://grbio.org/institution/museum-national-dhistoire-naturelle-2" xlink:type="simple">MNHN</named-content>-IM-2013-75993 • 1 95% ethanol specimen; Mana, cambrouse layon C à environ 1300 m du camp Aya (TRI20); <named-content xmlns:xlink="http://www.w3.org/1999/xlink" content-type="dwc:verbatimCoordinates" xlink:type="simple"><named-content content-type="geo-json" specific-use="{&#34;type&#34;:&#34;Point&#34;,&#34;coordinates&#34;:[-53.405400,4.584170]}" id="NCID0EPUBG" xlink:type="simple">4.58417°N, 53.4054°W</named-content></named-content>; alt. 80 m; 14 Apr. 2019; <abbrev xmlns:xlink="http://www.w3.org/1999/xlink" xlink:title="Benoît Fontaine" id="ABBRID0EUUBG" xlink:type="simple">BF</abbrev>, <abbrev xmlns:xlink="http://www.w3.org/1999/xlink" xlink:title="Sandrine Tercerie" id="ABBRID0EYUBG" xlink:type="simple">ST</abbrev> (<named-content xmlns:xlink="http://www.w3.org/1999/xlink" content-type="dwc:institutional_code" xlink:title="Muséum national d’Histoire naturelle, Paris, France" xlink:href="http://grbio.org/institution/museum-national-dhistoire-naturelle-2" xlink:type="simple">MNHN</named-content>/<abbrev xmlns:xlink="http://www.w3.org/1999/xlink" xlink:title="Office national des Forêts" id="ABBRID0EEVBG" xlink:type="simple">ONF</abbrev>) leg.; Cambrouse; <named-content xmlns:xlink="http://www.w3.org/1999/xlink" content-type="dwc:institutional_code" xlink:title="Muséum national d’Histoire naturelle, Paris, France" xlink:href="http://grbio.org/institution/museum-national-dhistoire-naturelle-2" xlink:type="simple">MNHN</named-content>-IM-2013-75819 • 3 dry specimens; same data as preceding; <named-content xmlns:xlink="http://www.w3.org/1999/xlink" content-type="dwc:institutional_code" xlink:title="Muséum national d’Histoire naturelle, Paris, France" xlink:href="http://grbio.org/institution/museum-national-dhistoire-naturelle-2" xlink:type="simple">MNHN</named-content>-IM-2014-7922 • 2 dry specimens; Mana, Layon inselberg 120m (pente inselberg) (TRI21); <named-content xmlns:xlink="http://www.w3.org/1999/xlink" content-type="dwc:verbatimCoordinates" xlink:type="simple"><named-content content-type="geo-json" specific-use="{&#34;type&#34;:&#34;Point&#34;,&#34;coordinates&#34;:[-53.408330,4.611570]}" id="NCID0E2VBG" xlink:type="simple">4.61157°N, 53.40833°W</named-content></named-content>; alt. 180 m; 15 Apr. 2019; <abbrev xmlns:xlink="http://www.w3.org/1999/xlink" xlink:title="Benoît Fontaine" id="ABBRID0EAWBG" xlink:type="simple">BF</abbrev>, <abbrev xmlns:xlink="http://www.w3.org/1999/xlink" xlink:title="Sandrine Tercerie" id="ABBRID0EEWBG" xlink:type="simple">ST</abbrev> (<named-content xmlns:xlink="http://www.w3.org/1999/xlink" content-type="dwc:institutional_code" xlink:title="Muséum national d’Histoire naturelle, Paris, France" xlink:href="http://grbio.org/institution/museum-national-dhistoire-naturelle-2" xlink:type="simple">MNHN</named-content>/<abbrev xmlns:xlink="http://www.w3.org/1999/xlink" xlink:title="Office national des Forêts" id="ABBRID0EQWBG" xlink:type="simple">ONF</abbrev>) leg.; pied de rochers granitiques; <named-content xmlns:xlink="http://www.w3.org/1999/xlink" content-type="dwc:institutional_code" xlink:title="Muséum national d’Histoire naturelle, Paris, France" xlink:href="http://grbio.org/institution/museum-national-dhistoire-naturelle-2" xlink:type="simple">MNHN</named-content>-IM-2014-7923 • 1 95% ethanol specimen; Mana, Réserve naturelle de La Trinité, Layon C à environ 1600m du camp Aya (TRI31); <named-content xmlns:xlink="http://www.w3.org/1999/xlink" content-type="dwc:verbatimCoordinates" xlink:type="simple"><named-content content-type="geo-json" specific-use="{&#34;type&#34;:&#34;Point&#34;,&#34;coordinates&#34;:[-53.405420,4.584210]}" id="NCID0E6WBG" xlink:type="simple">4.58421°N, 53.40542°W</named-content></named-content>; alt. 67 m; 18 Apr. 2019; <abbrev xmlns:xlink="http://www.w3.org/1999/xlink" xlink:title="Benoît Fontaine" id="ABBRID0EEXBG" xlink:type="simple">BF</abbrev>, <abbrev xmlns:xlink="http://www.w3.org/1999/xlink" xlink:title="Sandrine Tercerie" id="ABBRID0EIXBG" xlink:type="simple">ST</abbrev> (<named-content xmlns:xlink="http://www.w3.org/1999/xlink" content-type="dwc:institutional_code" xlink:title="Muséum national d’Histoire naturelle, Paris, France" xlink:href="http://grbio.org/institution/museum-national-dhistoire-naturelle-2" xlink:type="simple">MNHN</named-content>/<abbrev xmlns:xlink="http://www.w3.org/1999/xlink" xlink:title="Office national des Forêts" id="ABBRID0EUXBG" xlink:type="simple">ONF</abbrev>) leg.; Cambrouse; GenBank: <ext-link xmlns:xlink="http://www.w3.org/1999/xlink" ext-link-type="gen" xlink:href="PQ629101" xlink:type="simple">PQ629101</ext-link>; Bold: <ext-link xmlns:xlink="http://www.w3.org/1999/xlink" xlink:href="http://www.boldsystems.org/index.php/Public_RecordView?processid=DREAL364-23" ext-link-type="uri" xlink:type="simple">DREAL364-23</ext-link>; <named-content xmlns:xlink="http://www.w3.org/1999/xlink" content-type="dwc:institutional_code" xlink:title="Muséum national d’Histoire naturelle, Paris, France" xlink:href="http://grbio.org/institution/museum-national-dhistoire-naturelle-2" xlink:type="simple">MNHN</named-content>-IM-2013-75992 • 1 95% ethanol specimen; Mana, Réserve naturelle de La Trinité, Layon C à environ 1600m du camp Aya (TRI31); <named-content xmlns:xlink="http://www.w3.org/1999/xlink" content-type="dwc:verbatimCoordinates" xlink:type="simple"><named-content content-type="geo-json" specific-use="{&#34;type&#34;:&#34;Point&#34;,&#34;coordinates&#34;:[-53.405420,4.584210]}" id="NCID0ENYBG" xlink:type="simple">4.58421°N, 53.40542°W</named-content></named-content>; alt. 67 m; 18 Apr. 2019; <abbrev xmlns:xlink="http://www.w3.org/1999/xlink" xlink:title="Benoît Fontaine" id="ABBRID0ESYBG" xlink:type="simple">BF</abbrev>, <abbrev xmlns:xlink="http://www.w3.org/1999/xlink" xlink:title="Sandrine Tercerie" id="ABBRID0EWYBG" xlink:type="simple">ST</abbrev> (<named-content xmlns:xlink="http://www.w3.org/1999/xlink" content-type="dwc:institutional_code" xlink:title="Muséum national d’Histoire naturelle, Paris, France" xlink:href="http://grbio.org/institution/museum-national-dhistoire-naturelle-2" xlink:type="simple">MNHN</named-content>/<abbrev xmlns:xlink="http://www.w3.org/1999/xlink" xlink:title="Office national des Forêts" id="ABBRID0ECZBG" xlink:type="simple">ONF</abbrev>) leg.; Cambrouse; <named-content xmlns:xlink="http://www.w3.org/1999/xlink" content-type="dwc:institutional_code" xlink:title="Muséum national d’Histoire naturelle, Paris, France" xlink:href="http://grbio.org/institution/museum-national-dhistoire-naturelle-2" xlink:type="simple">MNHN</named-content>-IM-2013-75820 • 12 dry specimens; Mana, Réserve naturelle de La Trinité, Layon C à environ 1600m du camp Aya (TRI31); <named-content xmlns:xlink="http://www.w3.org/1999/xlink" content-type="dwc:verbatimCoordinates" xlink:type="simple"><named-content content-type="geo-json" specific-use="{&#34;type&#34;:&#34;Point&#34;,&#34;coordinates&#34;:[-53.405420,4.584210]}" id="NCID0ERZBG" xlink:type="simple">4.58421°N, 53.40542°W</named-content></named-content>; alt. 67 m; 18 Apr. 2019; <abbrev xmlns:xlink="http://www.w3.org/1999/xlink" xlink:title="Benoît Fontaine" id="ABBRID0EWZBG" xlink:type="simple">BF</abbrev>, <abbrev xmlns:xlink="http://www.w3.org/1999/xlink" xlink:title="Sandrine Tercerie" id="ABBRID0E1ZBG" xlink:type="simple">ST</abbrev> (<named-content xmlns:xlink="http://www.w3.org/1999/xlink" content-type="dwc:institutional_code" xlink:title="Muséum national d’Histoire naturelle, Paris, France" xlink:href="http://grbio.org/institution/museum-national-dhistoire-naturelle-2" xlink:type="simple">MNHN</named-content>/<abbrev xmlns:xlink="http://www.w3.org/1999/xlink" xlink:title="Office national des Forêts" id="ABBRID0EG1BG" xlink:type="simple">ONF</abbrev>) leg.; Cambrouse; <named-content xmlns:xlink="http://www.w3.org/1999/xlink" content-type="dwc:institutional_code" xlink:title="Muséum national d’Histoire naturelle, Paris, France" xlink:href="http://grbio.org/institution/museum-national-dhistoire-naturelle-2" xlink:type="simple">MNHN</named-content>-IM-2014-7924 • 2 dry specimens; Saül, Chemin des Monts la Fumée (SAUL63); <named-content xmlns:xlink="http://www.w3.org/1999/xlink" content-type="dwc:verbatimCoordinates" xlink:type="simple"><named-content content-type="geo-json" specific-use="{&#34;type&#34;:&#34;Point&#34;,&#34;coordinates&#34;:[-53.205860,3.631190]}" id="NCID0EV1BG" xlink:type="simple">3.63119°N, 53.20586°W</named-content></named-content>; alt. 177 m; 18 Feb. 2020; <abbrev xmlns:xlink="http://www.w3.org/1999/xlink" xlink:title="Benoît Fontaine" id="ABBRID0E11BG" xlink:type="simple">BF</abbrev>, <abbrev xmlns:xlink="http://www.w3.org/1999/xlink" xlink:title="Ahmed Abdou" id="ABBRID0E51BG" xlink:type="simple">AA</abbrev>, <abbrev xmlns:xlink="http://www.w3.org/1999/xlink" xlink:title="Olivier Gargominy" id="ABBRID0EC2BG" xlink:type="simple">OG</abbrev> (<abbrev xmlns:xlink="http://www.w3.org/1999/xlink" xlink:title="Parc amazonien de Guyane" id="ABBRID0EG2BG" xlink:type="simple">PAG</abbrev> &amp; <named-content xmlns:xlink="http://www.w3.org/1999/xlink" content-type="dwc:institutional_code" xlink:title="Muséum national d’Histoire naturelle, Paris, France" xlink:href="http://grbio.org/institution/museum-national-dhistoire-naturelle-2" xlink:type="simple">MNHN</named-content>) leg.; Pied d’arbre à contrefort; <named-content xmlns:xlink="http://www.w3.org/1999/xlink" content-type="dwc:institutional_code" xlink:title="Muséum national d’Histoire naturelle, Paris, France" xlink:href="http://grbio.org/institution/museum-national-dhistoire-naturelle-2" xlink:type="simple">MNHN</named-content>-IM-2018-14083 • 1 dry specimen; Saül, Cascades du Mont Galbao, face nord-est (SAUL64); <named-content xmlns:xlink="http://www.w3.org/1999/xlink" content-type="dwc:verbatimCoordinates" xlink:type="simple"><named-content content-type="geo-json" specific-use="{&#34;type&#34;:&#34;Point&#34;,&#34;coordinates&#34;:[-53.261210,3.603760]}" id="NCID0E42BG" xlink:type="simple">3.60376°N, 53.26121°W</named-content></named-content>; alt. 320 m; 19 Feb. 2020; <abbrev xmlns:xlink="http://www.w3.org/1999/xlink" xlink:title="Benoît Fontaine" id="ABBRID0EC3BG" xlink:type="simple">BF</abbrev>, <abbrev xmlns:xlink="http://www.w3.org/1999/xlink" xlink:title="Ahmed Abdou" id="ABBRID0EG3BG" xlink:type="simple">AA</abbrev>, <abbrev xmlns:xlink="http://www.w3.org/1999/xlink" xlink:title="Olivier Gargominy" id="ABBRID0EK3BG" xlink:type="simple">OG</abbrev> (<abbrev xmlns:xlink="http://www.w3.org/1999/xlink" xlink:title="Parc amazonien de Guyane" id="ABBRID0EO3BG" xlink:type="simple">PAG</abbrev> &amp; <named-content xmlns:xlink="http://www.w3.org/1999/xlink" content-type="dwc:institutional_code" xlink:title="Muséum national d’Histoire naturelle, Paris, France" xlink:href="http://grbio.org/institution/museum-national-dhistoire-naturelle-2" xlink:type="simple">MNHN</named-content>) leg.; Bordure de cambrouse; <named-content xmlns:xlink="http://www.w3.org/1999/xlink" content-type="dwc:institutional_code" xlink:title="Muséum national d’Histoire naturelle, Paris, France" xlink:href="http://grbio.org/institution/museum-national-dhistoire-naturelle-2" xlink:type="simple">MNHN</named-content>-IM-2018-14067 • 3 dry specimens; Saül, Mont Galbao face nord-est (SAUL65); <named-content xmlns:xlink="http://www.w3.org/1999/xlink" content-type="dwc:verbatimCoordinates" xlink:type="simple"><named-content content-type="geo-json" specific-use="{&#34;type&#34;:&#34;Point&#34;,&#34;coordinates&#34;:[-53.262570,3.596810]}" id="NCID0EF4BG" xlink:type="simple">3.59681°N, 53.26257°W</named-content></named-content>; alt. 503 m; 20 Feb. 2020; <abbrev xmlns:xlink="http://www.w3.org/1999/xlink" xlink:title="Benoît Fontaine" id="ABBRID0EK4BG" xlink:type="simple">BF</abbrev>, <abbrev xmlns:xlink="http://www.w3.org/1999/xlink" xlink:title="Ahmed Abdou" id="ABBRID0EO4BG" xlink:type="simple">AA</abbrev>, <abbrev xmlns:xlink="http://www.w3.org/1999/xlink" xlink:title="Olivier Gargominy" id="ABBRID0ES4BG" xlink:type="simple">OG</abbrev> (<abbrev xmlns:xlink="http://www.w3.org/1999/xlink" xlink:title="Parc amazonien de Guyane" id="ABBRID0EW4BG" xlink:type="simple">PAG</abbrev> &amp; <named-content xmlns:xlink="http://www.w3.org/1999/xlink" content-type="dwc:institutional_code" xlink:title="Muséum national d’Histoire naturelle, Paris, France" xlink:href="http://grbio.org/institution/museum-national-dhistoire-naturelle-2" xlink:type="simple">MNHN</named-content>) leg.; Cambrouse et lianes en forêt; <named-content xmlns:xlink="http://www.w3.org/1999/xlink" content-type="dwc:institutional_code" xlink:title="Muséum national d’Histoire naturelle, Paris, France" xlink:href="http://grbio.org/institution/museum-national-dhistoire-naturelle-2" xlink:type="simple">MNHN</named-content>-IM-2018-14051 • 1 95% ethanol specimen; Saül, Mont Galbao face nord-est (SAUL65); <named-content xmlns:xlink="http://www.w3.org/1999/xlink" content-type="dwc:verbatimCoordinates" xlink:type="simple"><named-content content-type="geo-json" specific-use="{&#34;type&#34;:&#34;Point&#34;,&#34;coordinates&#34;:[-53.262570,3.596810]}" id="NCID0EN5BG" xlink:type="simple">3.59681°N, 53.26257°W</named-content></named-content>; alt. 503 m; 20 Feb. 2020; <abbrev xmlns:xlink="http://www.w3.org/1999/xlink" xlink:title="Benoît Fontaine" id="ABBRID0ES5BG" xlink:type="simple">BF</abbrev>, <abbrev xmlns:xlink="http://www.w3.org/1999/xlink" xlink:title="Ahmed Abdou" id="ABBRID0EW5BG" xlink:type="simple">AA</abbrev>, <abbrev xmlns:xlink="http://www.w3.org/1999/xlink" xlink:title="Olivier Gargominy" id="ABBRID0E15BG" xlink:type="simple">OG</abbrev> (<abbrev xmlns:xlink="http://www.w3.org/1999/xlink" xlink:title="Parc amazonien de Guyane" id="ABBRID0E55BG" xlink:type="simple">PAG</abbrev> &amp; <named-content xmlns:xlink="http://www.w3.org/1999/xlink" content-type="dwc:institutional_code" xlink:title="Muséum national d’Histoire naturelle, Paris, France" xlink:href="http://grbio.org/institution/museum-national-dhistoire-naturelle-2" xlink:type="simple">MNHN</named-content>) leg.; Cambrouse et lianes en forêt; <named-content xmlns:xlink="http://www.w3.org/1999/xlink" content-type="dwc:institutional_code" xlink:title="Muséum national d’Histoire naturelle, Paris, France" xlink:href="http://grbio.org/institution/museum-national-dhistoire-naturelle-2" xlink:type="simple">MNHN</named-content>-IM-2013-76405 • 1 dry specimen; Saül (SAUL70); <named-content xmlns:xlink="http://www.w3.org/1999/xlink" content-type="dwc:verbatimCoordinates" xlink:type="simple"><named-content content-type="geo-json" specific-use="{&#34;type&#34;:&#34;Point&#34;,&#34;coordinates&#34;:[-53.214920,3.608640]}" id="NCID0EV6BG" xlink:type="simple">3.60864°N, 53.21492°W</named-content></named-content>; alt. 212 m; 23 Feb. 2020; <abbrev xmlns:xlink="http://www.w3.org/1999/xlink" xlink:title="Benoît Fontaine" id="ABBRID0E16BG" xlink:type="simple">BF</abbrev>, <abbrev xmlns:xlink="http://www.w3.org/1999/xlink" xlink:title="Ahmed Abdou" id="ABBRID0E56BG" xlink:type="simple">AA</abbrev>, <abbrev xmlns:xlink="http://www.w3.org/1999/xlink" xlink:title="Olivier Gargominy" id="ABBRID0EDAAI" xlink:type="simple">OG</abbrev> (<abbrev xmlns:xlink="http://www.w3.org/1999/xlink" xlink:title="Parc amazonien de Guyane" id="ABBRID0EHAAI" xlink:type="simple">PAG</abbrev> &amp; <named-content xmlns:xlink="http://www.w3.org/1999/xlink" content-type="dwc:institutional_code" xlink:title="Muséum national d’Histoire naturelle, Paris, France" xlink:href="http://grbio.org/institution/museum-national-dhistoire-naturelle-2" xlink:type="simple">MNHN</named-content>) leg.; <named-content xmlns:xlink="http://www.w3.org/1999/xlink" content-type="dwc:institutional_code" xlink:title="Muséum national d’Histoire naturelle, Paris, France" xlink:href="http://grbio.org/institution/museum-national-dhistoire-naturelle-2" xlink:type="simple">MNHN</named-content>-IM-2018-14120.</p><fig id="F8" position="float" orientation="portrait"><object-id xmlns:xlink="http://www.w3.org/1999/xlink" content-type="doi" xlink:type="simple">10.3897/zookeys.1230.133585.figure8</object-id><object-id xmlns:xlink="http://www.w3.org/1999/xlink" content-type="arpha" xlink:type="simple">A642F77A-88EE-5A5B-8CCA-D6913FB6B670</object-id><label>Figure 8.</label><caption><p><italic><tp:taxon-name><tp:taxon-name-part taxon-name-part-type="genus" reg="Lyroconus">Lyroconus</tp:taxon-name-part><tp:taxon-name-part taxon-name-part-type="species" reg="plagioptycha">plagioptycha</tp:taxon-name-part></tp:taxon-name></italic>, Saül, <named-content xmlns:xlink="http://www.w3.org/1999/xlink" content-type="dwc:institutional_code" xlink:title="Muséum national d’Histoire naturelle, Paris, France" xlink:href="http://grbio.org/institution/museum-national-dhistoire-naturelle-2" xlink:type="simple">MNHN</named-content>-IM-2012-21932. Scale bars: 2 mm (<bold>A–C</bold>); 0.5 mm (<bold>D</bold>).</p></caption><graphic xmlns:xlink="http://www.w3.org/1999/xlink" xlink:href="zookeys-1230-155_article-133585__-g008.jpg" position="float" orientation="portrait" xlink:type="simple" id="oo_1271027.jpg"><uri content-type="original_file" xlink:type="simple">https://binary.pensoft.net/fig/1271027</uri></graphic></fig></tp:treatment-sec><tp:treatment-sec sec-type="remarks" id="SECID0E6BAI"><title>Remarks.</title><p>All specimens collected in French Guiana are consistent with the diagnosis by <xref ref-type="bibr" rid="B33">Pilsbry (1920)</xref> and the illustration of syntype NMBE 18878 figured in <xref ref-type="bibr" rid="B31">Neubert and Gosteli (2003</xref>: pl. 20 fig. 4).</p><p><italic><tp:taxon-name><tp:taxon-name-part taxon-name-part-type="genus" reg="Lyroconus">Lyroconus</tp:taxon-name-part><tp:taxon-name-part taxon-name-part-type="species" reg="plagioptycha">plagioptycha</tp:taxon-name-part></tp:taxon-name></italic> (type locality Puerto Rico) is a widespread species in Greater Antilles and Central America from Florida to Venezuela (<ext-link xmlns:xlink="http://www.w3.org/1999/xlink" xlink:href="https://www.gbif.org/species/5190501" ext-link-type="uri" xlink:type="simple">https://www.gbif.org/species/5190501</ext-link>), and was recently recorded in northeastern Brazil (<xref ref-type="bibr" rid="B38">Salvador et al. 2021</xref>). It was reported from Suriname as early as 1960 (Altena 1960). Until now it has never been recorded from French Guiana and this is the first record of the family <tp:taxon-name><tp:taxon-name-part taxon-name-part-type="family">Thysanophoridae</tp:taxon-name-part></tp:taxon-name> in this territory.</p><fig id="F9" position="float" orientation="portrait"><object-id xmlns:xlink="http://www.w3.org/1999/xlink" content-type="doi" xlink:type="simple">10.3897/zookeys.1230.133585.figure9</object-id><object-id xmlns:xlink="http://www.w3.org/1999/xlink" content-type="arpha" xlink:type="simple">89E3081C-B7FE-5887-B027-8C07E5164494</object-id><label>Figure 9.</label><caption><p><italic><tp:taxon-name><tp:taxon-name-part taxon-name-part-type="genus" reg="Lyroconus">Lyroconus</tp:taxon-name-part><tp:taxon-name-part taxon-name-part-type="species" reg="plagioptycha">plagioptycha</tp:taxon-name-part></tp:taxon-name></italic> from the southern ridge of Bœuf Mort, Saül.</p></caption><graphic xmlns:xlink="http://www.w3.org/1999/xlink" xlink:href="zookeys-1230-155_article-133585__-g009.jpg" position="float" orientation="portrait" xlink:type="simple" id="oo_1271028.jpg"><uri content-type="original_file" xlink:type="simple">https://binary.pensoft.net/fig/1271028</uri></graphic></fig><p>In French Guiana, the species is known from 10 to 500 m a.s.l. both on coastal areas (e.g., Saint-Laurent, Cayenne, Kaw mountain) as well as in the interior in Saül and Trinité.</p><p>Two haplotypes were recovered, one from Mana and the other from Saül. Despite their large genetic difference (<italic>p</italic>-distance 2.7%), the specimens appear identical in morphology.</p></tp:treatment-sec><ref-list><ref id="B33"><mixed-citation xmlns:xlink="http://www.w3.org/1999/xlink" xlink:type="simple"><person-group><name name-style="western"><surname>Pilsbry</surname><given-names>HA</given-names></name></person-group> (<year>1920</year>) <article-title>Review of the <italic><tp:taxon-name><tp:taxon-name-part taxon-name-part-type="genus">Thysanophora</tp:taxon-name-part><tp:taxon-name-part taxon-name-part-type="species">plagioptycha</tp:taxon-name-part></tp:taxon-name></italic> group.</article-title><source>The Nautilus</source><volume>33</volume>: <fpage>93</fpage>–<lpage>96</lpage>.</mixed-citation></ref><ref id="B41"><mixed-citation xmlns:xlink="http://www.w3.org/1999/xlink" xlink:type="simple"><person-group><name name-style="western"><surname>Schileyko</surname><given-names>AA</given-names></name></person-group> (<year>2006</year>) <article-title>Treatise on Recent terrestrial pulmonate molluscs. Part 13. <tp:taxon-name><tp:taxon-name-part taxon-name-part-type="family">Helicidae</tp:taxon-name-part></tp:taxon-name>, <tp:taxon-name><tp:taxon-name-part taxon-name-part-type="family">Pleurodontidae</tp:taxon-name-part></tp:taxon-name>, <tp:taxon-name><tp:taxon-name-part taxon-name-part-type="family">Polygyridae</tp:taxon-name-part></tp:taxon-name>, <tp:taxon-name><tp:taxon-name-part taxon-name-part-type="family">Ammonitellidae</tp:taxon-name-part></tp:taxon-name>, <tp:taxon-name><tp:taxon-name-part taxon-name-part-type="family">Oreohelicidae</tp:taxon-name-part></tp:taxon-name>, <tp:taxon-name><tp:taxon-name-part taxon-name-part-type="family">Thysanophoridae</tp:taxon-name-part></tp:taxon-name>.</article-title><source>Ruthenica Supplement</source><volume>2</volume>: <fpage>1765</fpage>–<lpage>1906</lpage>.</mixed-citation></ref><ref id="B31"><mixed-citation xmlns:xlink="http://www.w3.org/1999/xlink" xlink:type="simple"><person-group><name name-style="western"><surname>Neubert</surname><given-names>E</given-names></name><name name-style="western"><surname>Gosteli</surname><given-names>M</given-names></name></person-group> (<year>2003</year>) <article-title>The molluscan species described by Robert James Shuttleworth. I. <tp:taxon-name><tp:taxon-name-part taxon-name-part-type="class">Gastropoda</tp:taxon-name-part></tp:taxon-name>: <tp:taxon-name><tp:taxon-name-part taxon-name-part-type="infraclass">Pulmonata</tp:taxon-name-part></tp:taxon-name>.</article-title><source>Contributions to Natural History, Scientific papers from the Natural History Museum Bern</source><volume>1</volume>: <fpage>1</fpage>–<lpage>123</lpage>.</mixed-citation></ref><ref id="B38"><mixed-citation xmlns:xlink="http://www.w3.org/1999/xlink" xlink:type="simple"><person-group><name name-style="western"><surname>Salvador</surname><given-names>RB</given-names></name><name name-style="western"><surname>Charles</surname><given-names>L</given-names></name><name name-style="western"><surname>Simone</surname><given-names>LRL</given-names></name><name name-style="western"><surname>Maestrati</surname><given-names>P</given-names></name></person-group> (<year>2021</year>) <article-title>First record of <tp:taxon-name><tp:taxon-name-part taxon-name-part-type="family">Thysanophoridae</tp:taxon-name-part></tp:taxon-name> from Brazil (<tp:taxon-name><tp:taxon-name-part taxon-name-part-type="class">Gastropoda</tp:taxon-name-part></tp:taxon-name>, <tp:taxon-name><tp:taxon-name-part taxon-name-part-type="order">Stylommatophora</tp:taxon-name-part></tp:taxon-name>).</article-title><source>Check List</source><volume>17</volume>: <fpage>1113</fpage>–<lpage>1116</lpage>. <ext-link xlink:href="10.15560/17.4.1113" ext-link-type="doi" xlink:type="simple">https://doi.org/10.15560/17.4.1113</ext-link></mixed-citation></ref></ref-list></tp:taxon-treatment>
