# Supplementary material for: ﻿New species and new records of families, genera and species of land snails (Mollusca, Gastropoda) from French Guiana
Source: Zookeys. 2025 Mar 6;1230:155–94. doi: 10.3897/zookeys.1230.133585 (PMC11907244; doi:10.3897/zookeys.1230.133585)
Supplement: XML Treatment for Protoglyptus bernicolae [file zookeys.1230.133585-treatment5.xml]

<!DOCTYPE tp:taxon-treatment
  PUBLIC "-//TaxonX//DTD Taxonomic Treatment Publishing DTD v0 20100105//EN" "tax-treatment-NSO.dtd">
<tp:taxon-treatment xmlns:tp="http://www.plazi.org/taxpub"><tp:treatment-meta><kwd-group><label>Taxon classification</label><kwd>
                <named-content content-type="kingdom">Animalia</named-content>
              </kwd><kwd>
                <named-content content-type="order">Architaenioglossa</named-content>
              </kwd><kwd>
                <named-content content-type="family">Neocyclotidae</named-content>
              </kwd></kwd-group><mixed-citation publication-type="journal"><person-group><name><surname>Gargominy</surname><given-names>Olivier</given-names></name><name><surname>Fontaine</surname><given-names>Benoît</given-names></name><name><surname>Tercerie</surname><given-names>Sandrine</given-names></name><name><surname>Zuccon</surname><given-names>Dario</given-names></name></person-group><article-title>﻿New species and new records of families, genera and species of land snails (<tp:taxon-name><tp:taxon-name-part taxon-name-part-type="phylum">Mollusca</tp:taxon-name-part></tp:taxon-name>, <tp:taxon-name><tp:taxon-name-part taxon-name-part-type="class">Gastropoda</tp:taxon-name-part></tp:taxon-name>) from French Guiana</article-title><source>Zookeys</source><day>06</day><month>03</month><year>2025</year><volume>1230</volume><fpage>155</fpage><lpage>194</lpage><pub-id pub-id-type="doi">10.3897/zookeys.1230.133585</pub-id></mixed-citation></tp:treatment-meta><tp:nomenclature><label>﻿</label><tp:taxon-name>
              <object-id xmlns:xlink="http://www.w3.org/1999/xlink" content-type="arpha" xlink:type="simple">A4F3844D-E45A-580A-B93C-EFE947CC541B</object-id>
              <tp:taxon-name-part taxon-name-part-type="genus" reg="Protoglyptus">Protoglyptus</tp:taxon-name-part>
              <tp:taxon-name-part taxon-name-part-type="species" reg="bernicolae">bernicolae</tp:taxon-name-part>
              <object-id xmlns:xlink="http://www.w3.org/1999/xlink" content-type="zoobank" xlink:type="simple">https://zoobank.org/4794633F-BE95-4418-9B93-C93A29D6C6FB</object-id>
            </tp:taxon-name><tp:taxon-authority>Gargominy</tp:taxon-authority><tp:taxon-status xmlns:xlink="http://www.w3.org/1999/xlink" xlink:type="simple">sp. nov.</tp:taxon-status><xref ref-type="fig" rid="F10">Figs 10</xref><xref ref-type="fig" rid="F11">, 11</xref></tp:nomenclature><tp:treatment-sec sec-type="type locality" id="SECID0EKHAI"><title>Type locality.</title><p>French Guiana, Saül, Mont Galbao.</p></tp:treatment-sec><tp:treatment-sec sec-type="type material" id="SECID0EPHAI"><title>Type material.</title><p><bold><italic>Holotype</italic>.</bold> French Guiana • 1 95% ethanol specimen (shell separated); Saül, Mont Galbao (SAUL47); <named-content xmlns:xlink="http://www.w3.org/1999/xlink" content-type="dwc:verbatimCoordinates" xlink:type="simple"><named-content content-type="geo-json" specific-use="{&#34;type&#34;:&#34;Point&#34;,&#34;coordinates&#34;:[-53.272390,3.601830]}" id="NCID0E4HAI" xlink:type="simple">3.60183°N, 53.27239°W</named-content></named-content>; alt. 650 m; 27 Nov. 2018; <abbrev xmlns:xlink="http://www.w3.org/1999/xlink" xlink:title="Olivier Gargominy" id="ABBRID0ECIAI" xlink:type="simple">OG</abbrev>, SS, <abbrev xmlns:xlink="http://www.w3.org/1999/xlink" xlink:title="Sandrine Tercerie" id="ABBRID0EGIAI" xlink:type="simple">ST</abbrev>, <abbrev xmlns:xlink="http://www.w3.org/1999/xlink" xlink:title="Benoît Fontaine" id="ABBRID0EKIAI" xlink:type="simple">BF</abbrev> (<abbrev xmlns:xlink="http://www.w3.org/1999/xlink" xlink:title="Parc amazonien de Guyane" id="ABBRID0EOIAI" xlink:type="simple">PAG</abbrev> &amp; <named-content xmlns:xlink="http://www.w3.org/1999/xlink" content-type="dwc:institutional_code" xlink:title="Muséum national d’Histoire naturelle, Paris, France" xlink:href="http://grbio.org/institution/museum-national-dhistoire-naturelle-2" xlink:type="simple">MNHN</named-content>) leg.; DZ brulée et cambrouse à l’est; GenBank: <ext-link xmlns:xlink="http://www.w3.org/1999/xlink" ext-link-type="gen" xlink:href="PQ629105" xlink:type="simple">PQ629105</ext-link>; Bold: <ext-link xmlns:xlink="http://www.w3.org/1999/xlink" xlink:href="http://www.boldsystems.org/index.php/Public_RecordView?processid=DREAL855-23" ext-link-type="uri" xlink:type="simple">DREAL855-23</ext-link>; <ext-link xmlns:xlink="http://www.w3.org/1999/xlink" xlink:href="http://coldb.mnhn.fr/catalognumber/mnhn/im/2013-75865" ext-link-type="uri" xlink:type="simple">MNHN-IM-2013-75865</ext-link>. <bold><italic>Paratypes</italic></bold> (14). French Guiana • 2 95% ethanol specimens; Saül, Mont Galbao, same data as the holotype; GenBank: <ext-link xmlns:xlink="http://www.w3.org/1999/xlink" ext-link-type="gen" xlink:href="PQ629096" xlink:type="simple">PQ629096</ext-link>; Bold:<ext-link xmlns:xlink="http://www.w3.org/1999/xlink" xlink:href="http://www.boldsystems.org/index.php/Public_RecordView?processid=%20DREAL1376-23" ext-link-type="uri" xlink:type="simple"> DREAL1376-23</ext-link>; <named-content xmlns:xlink="http://www.w3.org/1999/xlink" content-type="dwc:institutional_code" xlink:title="Muséum national d’Histoire naturelle, Paris, France" xlink:href="http://grbio.org/institution/museum-national-dhistoire-naturelle-2" xlink:type="simple">MNHN</named-content>-IM-2013-75863; GenBank: <ext-link xmlns:xlink="http://www.w3.org/1999/xlink" ext-link-type="gen" xlink:href="PQ629093" xlink:type="simple">PQ629093</ext-link>; Bold: <ext-link xmlns:xlink="http://www.w3.org/1999/xlink" xlink:href="http://www.boldsystems.org/index.php/Public_RecordView?processid=DREAL856-23" ext-link-type="uri" xlink:type="simple">DREAL856-23</ext-link>; <named-content xmlns:xlink="http://www.w3.org/1999/xlink" content-type="dwc:institutional_code" xlink:title="Muséum national d’Histoire naturelle, Paris, France" xlink:href="http://grbio.org/institution/museum-national-dhistoire-naturelle-2" xlink:type="simple">MNHN</named-content>-IM-2013-75864 • 1 dry specimen; Saül, Mont Galbao, same data as the holotype; <named-content xmlns:xlink="http://www.w3.org/1999/xlink" content-type="dwc:institutional_code" xlink:title="Muséum national d’Histoire naturelle, Paris, France" xlink:href="http://grbio.org/institution/museum-national-dhistoire-naturelle-2" xlink:type="simple">MNHN</named-content>-IM-2012-21977 • 4 dry specimens; Saül, Mont Galbao face nord-est (SAUL65); <named-content xmlns:xlink="http://www.w3.org/1999/xlink" content-type="dwc:verbatimCoordinates" xlink:type="simple"><named-content content-type="geo-json" specific-use="{&#34;type&#34;:&#34;Point&#34;,&#34;coordinates&#34;:[-53.262570,3.596810]}" id="NCID0E2KAI" xlink:type="simple">3.59681°N, 53.26257°W</named-content></named-content>; alt. 503 m; 20 Feb. 2020; <abbrev xmlns:xlink="http://www.w3.org/1999/xlink" xlink:title="Benoît Fontaine" id="ABBRID0EALAI" xlink:type="simple">BF</abbrev>, <abbrev xmlns:xlink="http://www.w3.org/1999/xlink" xlink:title="Ahmed Abdou" id="ABBRID0EELAI" xlink:type="simple">AA</abbrev>, <abbrev xmlns:xlink="http://www.w3.org/1999/xlink" xlink:title="Olivier Gargominy" id="ABBRID0EILAI" xlink:type="simple">OG</abbrev> (<abbrev xmlns:xlink="http://www.w3.org/1999/xlink" xlink:title="Parc amazonien de Guyane" id="ABBRID0EMLAI" xlink:type="simple">PAG</abbrev> &amp; <named-content xmlns:xlink="http://www.w3.org/1999/xlink" content-type="dwc:institutional_code" xlink:title="Muséum national d’Histoire naturelle, Paris, France" xlink:href="http://grbio.org/institution/museum-national-dhistoire-naturelle-2" xlink:type="simple">MNHN</named-content>) leg.; Cambrouse et lianes en forêt; <named-content xmlns:xlink="http://www.w3.org/1999/xlink" content-type="dwc:institutional_code" xlink:title="Muséum national d’Histoire naturelle, Paris, France" xlink:href="http://grbio.org/institution/museum-national-dhistoire-naturelle-2" xlink:type="simple">MNHN</named-content>-IM-2018-14041 • 4 95% ethanol specimens; Saül, Mont Galbao, same data as preceding; <named-content xmlns:xlink="http://www.w3.org/1999/xlink" content-type="dwc:institutional_code" xlink:title="Muséum national d’Histoire naturelle, Paris, France" xlink:href="http://grbio.org/institution/museum-national-dhistoire-naturelle-2" xlink:type="simple">MNHN</named-content>-IM-2013-76397• 3 95% ethanol specimen; Mana, Réserve de la Trinité, cambrouse layon C à environ 1300 m du camp Aya (TRI20); <named-content xmlns:xlink="http://www.w3.org/1999/xlink" content-type="dwc:verbatimCoordinates" xlink:type="simple"><named-content content-type="geo-json" specific-use="{&#34;type&#34;:&#34;Point&#34;,&#34;coordinates&#34;:[-53.405400,4.584170]}" id="NCID0ELMAI" xlink:type="simple">4.58417°N, 53.4054°W</named-content></named-content>; alt. 80 m; 14 Apr. 2019; <abbrev xmlns:xlink="http://www.w3.org/1999/xlink" xlink:title="Benoît Fontaine" id="ABBRID0EQMAI" xlink:type="simple">BF</abbrev>, <abbrev xmlns:xlink="http://www.w3.org/1999/xlink" xlink:title="Sandrine Tercerie" id="ABBRID0EUMAI" xlink:type="simple">ST</abbrev> (<named-content xmlns:xlink="http://www.w3.org/1999/xlink" content-type="dwc:institutional_code" xlink:title="Muséum national d’Histoire naturelle, Paris, France" xlink:href="http://grbio.org/institution/museum-national-dhistoire-naturelle-2" xlink:type="simple">MNHN</named-content>/<abbrev xmlns:xlink="http://www.w3.org/1999/xlink" xlink:title="Office national des Forêts" id="ABBRID0EANAI" xlink:type="simple">ONF</abbrev>) leg.; Cambrouse; GenBank: <ext-link xmlns:xlink="http://www.w3.org/1999/xlink" ext-link-type="gen" xlink:href="PQ629097" xlink:type="simple">PQ629097</ext-link>; Bold: <ext-link xmlns:xlink="http://www.w3.org/1999/xlink" xlink:href="http://www.boldsystems.org/index.php/Public_RecordView?processid=DREAL859-23" ext-link-type="uri" xlink:type="simple">DREAL859-23</ext-link>; <named-content xmlns:xlink="http://www.w3.org/1999/xlink" content-type="dwc:institutional_code" xlink:title="Muséum national d’Histoire naturelle, Paris, France" xlink:href="http://grbio.org/institution/museum-national-dhistoire-naturelle-2" xlink:type="simple">MNHN</named-content>-IM-2013-75989; GenBank: <ext-link xmlns:xlink="http://www.w3.org/1999/xlink" ext-link-type="gen" xlink:href="PQ629102" xlink:type="simple">PQ629102</ext-link>; Bold: <ext-link xmlns:xlink="http://www.w3.org/1999/xlink" xlink:href="http://www.boldsystems.org/index.php/Public_RecordView?processid=DREAL858-23" ext-link-type="uri" xlink:type="simple">DREAL858-23</ext-link>; <named-content xmlns:xlink="http://www.w3.org/1999/xlink" content-type="dwc:institutional_code" xlink:title="Muséum national d’Histoire naturelle, Paris, France" xlink:href="http://grbio.org/institution/museum-national-dhistoire-naturelle-2" xlink:type="simple">MNHN</named-content>-IM-2013-75990; GenBank: <ext-link xmlns:xlink="http://www.w3.org/1999/xlink" ext-link-type="gen" xlink:href="PQ629111" xlink:type="simple">PQ629111</ext-link>; Bold: <ext-link xmlns:xlink="http://www.w3.org/1999/xlink" xlink:href="http://www.boldsystems.org/index.php/Public_RecordView?processid=DREAL857-23" ext-link-type="uri" xlink:type="simple">DREAL857-23</ext-link>; <named-content xmlns:xlink="http://www.w3.org/1999/xlink" content-type="dwc:institutional_code" xlink:title="Muséum national d’Histoire naturelle, Paris, France" xlink:href="http://grbio.org/institution/museum-national-dhistoire-naturelle-2" xlink:type="simple">MNHN</named-content>-IM-2013-75991.</p></tp:treatment-sec><tp:treatment-sec sec-type="material" id="SECID0E1OAI"><title>Other material examined.</title><p>French Guiana • 4 dry specimens; Mana, Réserve de la Trinité, cambrouse layon C à environ 1300 m du camp Aya (TRI20); <named-content xmlns:xlink="http://www.w3.org/1999/xlink" content-type="dwc:verbatimCoordinates" xlink:type="simple"><named-content content-type="geo-json" specific-use="{&#34;type&#34;:&#34;Point&#34;,&#34;coordinates&#34;:[-53.405400,4.584170]}" id="NCID0EDPAI" xlink:type="simple">4.58417°N, 53.4054°W</named-content></named-content>; alt. 80 m; 14 Apr. 2019; <abbrev xmlns:xlink="http://www.w3.org/1999/xlink" xlink:title="Benoît Fontaine" id="ABBRID0EIPAI" xlink:type="simple">BF</abbrev>, <abbrev xmlns:xlink="http://www.w3.org/1999/xlink" xlink:title="Sandrine Tercerie" id="ABBRID0EMPAI" xlink:type="simple">ST</abbrev> (<named-content xmlns:xlink="http://www.w3.org/1999/xlink" content-type="dwc:institutional_code" xlink:title="Muséum national d’Histoire naturelle, Paris, France" xlink:href="http://grbio.org/institution/museum-national-dhistoire-naturelle-2" xlink:type="simple">MNHN</named-content>/<abbrev xmlns:xlink="http://www.w3.org/1999/xlink" xlink:title="Office national des Forêts" id="ABBRID0EYPAI" xlink:type="simple">ONF</abbrev>) leg.; Cambrouse; <named-content xmlns:xlink="http://www.w3.org/1999/xlink" content-type="dwc:institutional_code" xlink:title="Muséum national d’Histoire naturelle, Paris, France" xlink:href="http://grbio.org/institution/museum-national-dhistoire-naturelle-2" xlink:type="simple">MNHN</named-content>-IM-2014-7920 • 5 dry juvenile specimens; Mana, Réserve naturelle de La Trinité, Layon C à environ 1600 m du camp Aya (TRI31); <named-content xmlns:xlink="http://www.w3.org/1999/xlink" content-type="dwc:verbatimCoordinates" xlink:type="simple"><named-content content-type="geo-json" specific-use="{&#34;type&#34;:&#34;Point&#34;,&#34;coordinates&#34;:[-53.405420,4.584210]}" id="NCID0EHQAI" xlink:type="simple">4.58421°N, 53.40542°W</named-content></named-content>; alt. 67 m; 18 Apr. 2019; <abbrev xmlns:xlink="http://www.w3.org/1999/xlink" xlink:title="Benoît Fontaine" id="ABBRID0EMQAI" xlink:type="simple">BF</abbrev>, <abbrev xmlns:xlink="http://www.w3.org/1999/xlink" xlink:title="Sandrine Tercerie" id="ABBRID0EQQAI" xlink:type="simple">ST</abbrev> (<named-content xmlns:xlink="http://www.w3.org/1999/xlink" content-type="dwc:institutional_code" xlink:title="Muséum national d’Histoire naturelle, Paris, France" xlink:href="http://grbio.org/institution/museum-national-dhistoire-naturelle-2" xlink:type="simple">MNHN</named-content>/<abbrev xmlns:xlink="http://www.w3.org/1999/xlink" xlink:title="Office national des Forêts" id="ABBRID0E3QAI" xlink:type="simple">ONF</abbrev>) leg.; Cambrouse; <named-content xmlns:xlink="http://www.w3.org/1999/xlink" content-type="dwc:institutional_code" xlink:title="Muséum national d’Histoire naturelle, Paris, France" xlink:href="http://grbio.org/institution/museum-national-dhistoire-naturelle-2" xlink:type="simple">MNHN</named-content>-IM-2014-7921.</p></tp:treatment-sec><tp:treatment-sec sec-type="diagnosis" id="SECID0EIRAI"><title>Diagnosis.</title><p>A <italic><tp:taxon-name><tp:taxon-name-part taxon-name-part-type="genus" reg="Protoglyptus">Protoglyptus</tp:taxon-name-part></tp:taxon-name></italic> species with whorls slightly keeled at the periphery and spiral rows of long setae mainly placed on this keel.</p></tp:treatment-sec><tp:treatment-sec sec-type="description" id="SECID0EVRAI"><title>Description.</title><p>Holotype. Shell of medium size (height 6.0 mm, diameter 5.5 mm), dextral, thin, shiny, medium-spired, conical; colour uniformly brownish, almost subtranslucent. Whorls 4.5, slightly inflated with shallow suture, slightly keeled at the periphery; last whorl descending more rapidly below the periphery of the preceding. Protoconch one whorl, with sculpture consisting of oblique radial ribs, interstices ~ 3× as wide as the ribs, with very fine spiral striae in between the riblets; protoconch/teleoconch transition distinct because of change in sculpture; surface of teleoconch with sculpture consisting, on the upper part of the whorl, of 6–10 fine spiral rows of periostracal scales expanding to long setae at the periphery of the whorl and shorter setae at the middle of its upper part; on the lower part, ~ 16 fine spiral rows of periostracal scales expanding to shorter setae on three rows; this spiral sculpture on the lower part of the whorl totally disappearing from the aperture into the interior of the shell. Peristome not formed, simple; aperture oblique, prosocline, crescent-like. Umbilicus very small, punctiform, partially covered by the columellar wall.</p><fig id="F10" position="float" orientation="portrait"><object-id xmlns:xlink="http://www.w3.org/1999/xlink" content-type="doi" xlink:type="simple">10.3897/zookeys.1230.133585.figure10</object-id><object-id xmlns:xlink="http://www.w3.org/1999/xlink" content-type="arpha" xlink:type="simple">0C31E705-558B-5382-B95F-C7C1AC0E56EB</object-id><label>Figure 10.</label><caption><p><italic><tp:taxon-name><tp:taxon-name-part taxon-name-part-type="genus" reg="Protoglyptus">Protoglyptus</tp:taxon-name-part><tp:taxon-name-part taxon-name-part-type="species" reg="bernicolae">bernicolae</tp:taxon-name-part></tp:taxon-name></italic> sp. nov., holotype <ext-link xmlns:xlink="http://www.w3.org/1999/xlink" xlink:href="http://coldb.mnhn.fr/catalognumber/mnhn/im/2013-75865" ext-link-type="uri" xlink:type="simple">MNHN-IM-2013-75865</ext-link>. Scale bar: 5 mm.</p></caption><graphic xmlns:xlink="http://www.w3.org/1999/xlink" xlink:href="zookeys-1230-155_article-133585__-g010.jpg" position="float" orientation="portrait" xlink:type="simple" id="oo_1271029.jpg"><uri content-type="original_file" xlink:type="simple">https://binary.pensoft.net/fig/1271029</uri></graphic></fig><p>Body pale grey, whitish around the head; head brownish, similar to the colour of the shell; upper tentacles elongated, inflated at the tip; eyes black, small, situated on the upper part of the tentacles; lower tentacles with whitish tips. Inner mantle with small white patches visible through the transparency of the shell (Fig. <xref ref-type="fig" rid="F11">11</xref>).</p><fig id="F11" position="float" orientation="portrait"><object-id xmlns:xlink="http://www.w3.org/1999/xlink" content-type="doi" xlink:type="simple">10.3897/zookeys.1230.133585.figure11</object-id><object-id xmlns:xlink="http://www.w3.org/1999/xlink" content-type="arpha" xlink:type="simple">C338E84F-6970-54A3-BFDD-8F0103FC5394</object-id><label>Figure 11.</label><caption><p><italic><tp:taxon-name><tp:taxon-name-part taxon-name-part-type="genus" reg="Protoglyptus">Protoglyptus</tp:taxon-name-part><tp:taxon-name-part taxon-name-part-type="species" reg="bernicolae">bernicolae</tp:taxon-name-part></tp:taxon-name></italic> sp. nov.: holotype <ext-link xmlns:xlink="http://www.w3.org/1999/xlink" xlink:href="http://coldb.mnhn.fr/catalognumber/mnhn/im/2013-75865" ext-link-type="uri" xlink:type="simple">MNHN-IM-2013-75865</ext-link> alive.</p></caption><graphic xmlns:xlink="http://www.w3.org/1999/xlink" xlink:href="zookeys-1230-155_article-133585__-g011.jpg" position="float" orientation="portrait" xlink:type="simple" id="oo_1271030.jpg"><uri content-type="original_file" xlink:type="simple">https://binary.pensoft.net/fig/1271030</uri></graphic></fig></tp:treatment-sec><tp:treatment-sec sec-type="etymology" id="SECID0E1TAI"><title>Etymology.</title><p>The species is named after Bernard and Nicole Gargominy, parents of the first author, in recognition of the unswerving taste for nature they have transmitted. The species name is a contraction of both first names declined in the feminine genitive as it ends with Nicole.</p></tp:treatment-sec><tp:treatment-sec sec-type="distribution" id="SECID0E6TAI"><title>Distribution.</title><p>This species is only known from French Guiana: Mont Galbao and Réserve de la Trinité.</p></tp:treatment-sec><tp:treatment-sec sec-type="habitat" id="SECID0EEUAI"><title>Habitat.</title><p>In leaf litter of vegetation dominated by <italic><tp:taxon-name><tp:taxon-name-part taxon-name-part-type="genus" reg="Lasiacis">Lasiacis</tp:taxon-name-part></tp:taxon-name></italic> species (“cambrouses”).</p></tp:treatment-sec><tp:treatment-sec sec-type="remarks" id="SECID0ERUAI"><title>Remarks.</title><p>No fully adult specimens have been found. The holotype is the more subadult specimen and the aperture description is thus not informative. The structure of the protoconch immediately places the species as belonging to genus <italic><tp:taxon-name><tp:taxon-name-part taxon-name-part-type="genus" reg="Protoglyptus">Protoglyptus</tp:taxon-name-part></tp:taxon-name></italic>. <italic><tp:taxon-name><tp:taxon-name-part taxon-name-part-type="genus" reg="Protoglyptus">Protoglyptus</tp:taxon-name-part><tp:taxon-name-part taxon-name-part-type="species" reg="longiseta">longiseta</tp:taxon-name-part></tp:taxon-name></italic> (S. Moricand, 1846) described from Bahia Province, Brazil (<xref ref-type="bibr" rid="B29">Moricand 1846</xref>: 156, pl. 5 figs 18–20) shares the long setae but is larger, as large as tall, has more convex whorls, and setae of equal length all over the teleoconch.</p><p>This species seems to be restricted to vegetation dominated by <italic><tp:taxon-name><tp:taxon-name-part taxon-name-part-type="genus" reg="Lasiacis">Lasiacis</tp:taxon-name-part></tp:taxon-name></italic> species (<tp:taxon-name><tp:taxon-name-part taxon-name-part-type="family">Poaceae</tp:taxon-name-part></tp:taxon-name>) locally called “cambrouses”.</p><p>The six <abbrev xmlns:xlink="http://www.w3.org/1999/xlink" xlink:title="mitochondrial cytochrome oxidase I" id="ABBRID0E4VAI" xlink:type="simple">COI</abbrev> sequences (four haplotypes) form two groups, from Saül and Trinité, respectively, differing by 2.1–2.7% (<italic>p</italic>-distance).</p></tp:treatment-sec><ref-list><ref id="B29"><mixed-citation xmlns:xlink="http://www.w3.org/1999/xlink" xlink:type="simple"><person-group><name name-style="western"><surname>Moricand</surname><given-names>S</given-names></name></person-group> (<year>1846</year>) <article-title>Troisième supplément au mémoire sur les coquilles terrestres et fluviatiles de la province de Bahia, envoyées par. M.J. Blanchet.</article-title><source>Mémoires de la Société de Physique et d’Histoire naturelle de Genève</source><volume>11</volume>: <fpage>147</fpage>–<lpage>160</lpage>.</mixed-citation></ref></ref-list></tp:taxon-treatment>
