# Supplementary material for: ﻿New species and new records of families, genera and species of land snails (Mollusca, Gastropoda) from French Guiana
Source: Zookeys. 2025 Mar 6;1230:155–94. doi: 10.3897/zookeys.1230.133585 (PMC11907244; doi:10.3897/zookeys.1230.133585)
Supplement: XML Treatment for Drymaeus arcuatostriatus [file zookeys.1230.133585-treatment6.xml]

<!DOCTYPE tp:taxon-treatment
  PUBLIC "-//TaxonX//DTD Taxonomic Treatment Publishing DTD v0 20100105//EN" "tax-treatment-NSO.dtd">
<tp:taxon-treatment xmlns:tp="http://www.plazi.org/taxpub"><tp:treatment-meta><kwd-group><label>Taxon classification</label><kwd>
                <named-content content-type="kingdom">Animalia</named-content>
              </kwd><kwd>
                <named-content content-type="order">Architaenioglossa</named-content>
              </kwd><kwd>
                <named-content content-type="family">Neocyclotidae</named-content>
              </kwd></kwd-group><mixed-citation publication-type="journal"><person-group><name><surname>Gargominy</surname><given-names>Olivier</given-names></name><name><surname>Fontaine</surname><given-names>Benoît</given-names></name><name><surname>Tercerie</surname><given-names>Sandrine</given-names></name><name><surname>Zuccon</surname><given-names>Dario</given-names></name></person-group><article-title>﻿New species and new records of families, genera and species of land snails (<tp:taxon-name><tp:taxon-name-part taxon-name-part-type="phylum">Mollusca</tp:taxon-name-part></tp:taxon-name>, <tp:taxon-name><tp:taxon-name-part taxon-name-part-type="class">Gastropoda</tp:taxon-name-part></tp:taxon-name>) from French Guiana</article-title><source>Zookeys</source><day>06</day><month>03</month><year>2025</year><volume>1230</volume><fpage>155</fpage><lpage>194</lpage><pub-id pub-id-type="doi">10.3897/zookeys.1230.133585</pub-id></mixed-citation></tp:treatment-meta><tp:nomenclature><label>﻿</label><tp:taxon-name>
              <object-id xmlns:xlink="http://www.w3.org/1999/xlink" content-type="arpha" xlink:type="simple">4F2B1AC5-14E5-595E-B9B6-A4DFC4CDC5CB</object-id>
              <tp:taxon-name-part taxon-name-part-type="genus" reg="Drymaeus">Drymaeus</tp:taxon-name-part>
              <tp:taxon-name-part taxon-name-part-type="species" reg="arcuatostriatus">arcuatostriatus</tp:taxon-name-part>
            </tp:taxon-name><tp:taxon-authority>(L. Pfeiffer, 1855)</tp:taxon-authority><xref ref-type="fig" rid="F12">Figs 12</xref><xref ref-type="fig" rid="F13">, 13</xref><tp:nomenclature-citation-list><tp:nomenclature-citation><tp:taxon-name>
                  <tp:taxon-name-part taxon-name-part-type="genus" reg="Bulimus">Bulimus</tp:taxon-name-part>
                  <tp:taxon-name-part taxon-name-part-type="species" reg="arcuatostriatus">arcuatostriatus</tp:taxon-name-part>
                </tp:taxon-name><comment>L. Pfeiffer, 1855: 95: ”Peru” ”Long. 30, lat. 13 mill.” (Cuming coll.).</comment></tp:nomenclature-citation><tp:nomenclature-citation><tp:taxon-name><tp:taxon-name-part taxon-name-part-type="genus" reg="Drymaeus">Drymaeus</tp:taxon-name-part> (<tp:taxon-name-part taxon-name-part-type="subgenus" reg="Drymaeus">Drymaeus</tp:taxon-name-part>) <tp:taxon-name-part taxon-name-part-type="species" reg="arcuatostriatus">arcuatostriatus</tp:taxon-name-part></tp:taxon-name><comment>(L. Pfeiffer, 1855)—<xref ref-type="bibr" rid="B6">Breure and Ablett 2014</xref>: 23, fig. 41A–C (lectotype <ext-link xmlns:xlink="http://www.w3.org/1999/xlink" xlink:href="https://data.nhm.ac.uk/object/2e2badeb-65f9-455b-acea-d4ddf9e9e5ad" ext-link-type="uri" xlink:type="simple">NHMUK1975455</ext-link>, dimensions H 27.6, D 15.6, W 6.5)</comment></tp:nomenclature-citation><tp:nomenclature-citation><tp:taxon-name>
                  <tp:taxon-name-part taxon-name-part-type="genus" reg="Drymaeus"/>
                  <tp:taxon-name-part taxon-name-part-type="species" reg="meesi"/>
                </tp:taxon-name><comment>“<tp:taxon-name><tp:taxon-name-part taxon-name-part-type="genus" reg="Drymaeus">Drymaeus</tp:taxon-name-part><tp:taxon-name-part taxon-name-part-type="species" reg="meesi">meesi</tp:taxon-name-part></tp:taxon-name> Breure, 1976”—<xref ref-type="bibr" rid="B45">Tillier 1980</xref>: 75, pl. 4 fig. 1, text-figs 60, 61. </comment></tp:nomenclature-citation></tp:nomenclature-citation-list></tp:nomenclature><tp:treatment-sec sec-type="Link" id="SECID0E5ZAI"><title>Link.</title><p><ext-link xmlns:xlink="http://www.w3.org/1999/xlink" xlink:href="https://molluscabase.org/aphia.php?p=taxdetails&amp;id=1364218" ext-link-type="uri" xlink:type="simple">https://molluscabase.org/aphia.php?p=taxdetails&amp;id=1364218</ext-link>.</p></tp:treatment-sec><tp:treatment-sec sec-type="material" id="SECID0EJ1AI"><title>Material examined.</title><p>French Guiana • 1 dry specimen; Saül, Arbre à contreforts au niveau du belvédère de Saül, crête sud de Bœuf Mort (SAUL20); <named-content xmlns:xlink="http://www.w3.org/1999/xlink" content-type="dwc:verbatimCoordinates" xlink:type="simple"><named-content content-type="geo-json" specific-use="{&#34;type&#34;:&#34;Point&#34;,&#34;coordinates&#34;:[-53.217140,3.625930]}" id="NCID0ES1AI" xlink:type="simple">3.62593°N, 53.21714°W</named-content></named-content>; alt. 297 m; 16 Nov. 2018; <abbrev xmlns:xlink="http://www.w3.org/1999/xlink" xlink:title="Olivier Gargominy" id="ABBRID0EX1AI" xlink:type="simple">OG</abbrev>, SS, <abbrev xmlns:xlink="http://www.w3.org/1999/xlink" xlink:title="Sandrine Tercerie" id="ABBRID0E21AI" xlink:type="simple">ST</abbrev>, <abbrev xmlns:xlink="http://www.w3.org/1999/xlink" xlink:title="Benoît Fontaine" id="ABBRID0E61AI" xlink:type="simple">BF</abbrev> (<abbrev xmlns:xlink="http://www.w3.org/1999/xlink" xlink:title="Parc amazonien de Guyane" id="ABBRID0ED2AI" xlink:type="simple">PAG</abbrev> &amp; <named-content xmlns:xlink="http://www.w3.org/1999/xlink" content-type="dwc:institutional_code" xlink:title="Muséum national d’Histoire naturelle, Paris, France" xlink:href="http://grbio.org/institution/museum-national-dhistoire-naturelle-2" xlink:type="simple">MNHN</named-content>) leg.; <named-content xmlns:xlink="http://www.w3.org/1999/xlink" content-type="dwc:institutional_code" xlink:title="Muséum national d’Histoire naturelle, Paris, France" xlink:href="http://grbio.org/institution/museum-national-dhistoire-naturelle-2" xlink:type="simple">MNHN</named-content>-IM-2012-21920 • 1 dry specimen; Saül (SAUL12); <named-content xmlns:xlink="http://www.w3.org/1999/xlink" content-type="dwc:verbatimCoordinates" xlink:type="simple"><named-content content-type="geo-json" specific-use="{&#34;type&#34;:&#34;Point&#34;,&#34;coordinates&#34;:[-53.207510,3.619510]}" id="NCID0E12AI" xlink:type="simple">3.61951°N, 53.20751°W</named-content></named-content>; 08 Jul. 1999; <abbrev xmlns:xlink="http://www.w3.org/1999/xlink" xlink:title="Theo E. J. Ripken" id="ABBRID0E62AI" xlink:type="simple">TR</abbrev>, <abbrev xmlns:xlink="http://www.w3.org/1999/xlink" xlink:title="Olivier Gargominy" id="ABBRID0ED3AI" xlink:type="simple">OG</abbrev> leg.; <named-content xmlns:xlink="http://www.w3.org/1999/xlink" content-type="dwc:institutional_code" xlink:title="Muséum national d’Histoire naturelle, Paris, France" xlink:href="http://grbio.org/institution/museum-national-dhistoire-naturelle-2" xlink:type="simple">MNHN</named-content>-IM-2012-21547 • 1 dry specimen; Saül (SAUL12); <named-content xmlns:xlink="http://www.w3.org/1999/xlink" content-type="dwc:verbatimCoordinates" xlink:type="simple"><named-content content-type="geo-json" specific-use="{&#34;type&#34;:&#34;Point&#34;,&#34;coordinates&#34;:[-53.207510,3.619510]}" id="NCID0ES3AI" xlink:type="simple">3.61951°N, 53.20751°W</named-content></named-content>; 08 Jul. 1999; <abbrev xmlns:xlink="http://www.w3.org/1999/xlink" xlink:title="Theo E. J. Ripken" id="ABBRID0EX3AI" xlink:type="simple">TR</abbrev>, <abbrev xmlns:xlink="http://www.w3.org/1999/xlink" xlink:title="Olivier Gargominy" id="ABBRID0E23AI" xlink:type="simple">OG</abbrev> leg.; <named-content xmlns:xlink="http://www.w3.org/1999/xlink" content-type="dwc:institutional_code" xlink:title="Muséum national d’Histoire naturelle, Paris, France" xlink:href="http://grbio.org/institution/museum-national-dhistoire-naturelle-2" xlink:type="simple">MNHN</named-content>-IM-2013-21248.</p></tp:treatment-sec><tp:treatment-sec sec-type="remarks" id="SECID0EH4AI"><title>Remarks.</title><p>The specimen illustrated by <xref ref-type="bibr" rid="B45">Tillier (1980</xref>: pl. 4 fig. 1) and <xref ref-type="bibr" rid="B27">Massemin et al. (2009</xref>: pl. 6A) identified as <italic><tp:taxon-name><tp:taxon-name-part taxon-name-part-type="genus" reg="Drymaeus">Drymaeus</tp:taxon-name-part><tp:taxon-name-part taxon-name-part-type="species" reg="meesi">meesi</tp:taxon-name-part></tp:taxon-name></italic> Breure, 1976 conchologically differs greatly from the holotype <ext-link xmlns:xlink="http://www.w3.org/1999/xlink" xlink:href="https://data.biodiversitydata.nl/naturalis/specimen/RMNH.MOL.55077" ext-link-type="uri" xlink:type="simple">RMNH.MOL.55077</ext-link> of <italic><tp:taxon-name><tp:taxon-name-part taxon-name-part-type="genus" reg="Drymaeus">Drymaeus</tp:taxon-name-part><tp:taxon-name-part taxon-name-part-type="species" reg="glaucostomus">glaucostomus</tp:taxon-name-part><tp:taxon-name-part taxon-name-part-type="subspecies" reg="meesi">meesi</tp:taxon-name-part></tp:taxon-name></italic> Breure, 1976 (<xref ref-type="bibr" rid="B4">Breure 1976</xref>: pl. 1). <xref ref-type="bibr" rid="B45">Tillier (1980</xref>: 77) already stated that his species should be more related to <italic><tp:taxon-name><tp:taxon-name-part taxon-name-part-type="genus" reg="Drymaeus">Drymaeus</tp:taxon-name-part><tp:taxon-name-part taxon-name-part-type="species" reg="strigatus">strigatus</tp:taxon-name-part></tp:taxon-name></italic> (G.B. Sowerby I (1838: fig. 95, original illustration) (<xref ref-type="bibr" rid="B6">Breure and Ablett 2014</xref>: fig. 30A–C, possible syntype <ext-link xmlns:xlink="http://www.w3.org/1999/xlink" xlink:href="https://data.nhm.ac.uk/object/979d26e4-be0a-4848-9d75-9f251cbf0634/1734566400000" ext-link-type="uri" xlink:type="simple">NHMUK 20090168</ext-link>) rather than to <italic><tp:taxon-name><tp:taxon-name-part taxon-name-part-type="genus" reg="Drymaeus">Drymaeus</tp:taxon-name-part><tp:taxon-name-part taxon-name-part-type="species" reg="glaucostomus">glaucostomus</tp:taxon-name-part></tp:taxon-name></italic> and consequently elevated the taxon to species level. Indeed <italic><tp:taxon-name><tp:taxon-name-part taxon-name-part-type="genus" reg="Drymaeus">Drymaeus</tp:taxon-name-part><tp:taxon-name-part taxon-name-part-type="species" reg="strigatus">strigatus</tp:taxon-name-part></tp:taxon-name></italic>, together with the synonymised <italic><tp:taxon-name><tp:taxon-name-part taxon-name-part-type="genus" reg="Bulimus">Bulimus</tp:taxon-name-part><tp:taxon-name-part taxon-name-part-type="species" reg="musivus">musivus</tp:taxon-name-part></tp:taxon-name></italic> L. Pfeiffer, 1855 (<xref ref-type="bibr" rid="B34">Richardson 1995</xref>; <xref ref-type="bibr" rid="B6">Breure and Ablett 2014</xref>: fig. 29J–L, lectotype <ext-link xmlns:xlink="http://www.w3.org/1999/xlink" xlink:href="https://data.nhm.ac.uk/object/bd3ad916-4b7d-4cdd-b4b1-e3566d451829" ext-link-type="uri" xlink:type="simple">NHMUK 1975292</ext-link>), <italic><tp:taxon-name><tp:taxon-name-part taxon-name-part-type="genus" reg="Bulimus">Bulimus</tp:taxon-name-part><tp:taxon-name-part taxon-name-part-type="species" reg="saccatus">saccatus</tp:taxon-name-part></tp:taxon-name></italic> L. Pfeiffer, 1855 (<xref ref-type="bibr" rid="B6">Breure and Ablett 2014</xref>: fig. 30D–F, lectotype <ext-link xmlns:xlink="http://www.w3.org/1999/xlink" xlink:href="https://data.nhm.ac.uk/object/18e96b4c-2692-4386-bfbb-b48a96bbfde9" ext-link-type="uri" xlink:type="simple">NHMUK 1975207</ext-link>), as well as <italic><tp:taxon-name><tp:taxon-name-part taxon-name-part-type="genus" reg="Drymaeus">Drymaeus</tp:taxon-name-part><tp:taxon-name-part taxon-name-part-type="species" reg="schunkei">schunkei</tp:taxon-name-part></tp:taxon-name></italic> F. Haas (1949: 237, <ext-link xmlns:xlink="http://www.w3.org/1999/xlink" xlink:href="https://www.biodiversitylibrary.org/page/2848562" ext-link-type="uri" xlink:type="simple">fig. 50b</ext-link>; Holotype <ext-link xmlns:xlink="http://www.w3.org/1999/xlink" xlink:href="https://collections-zoology.fieldmuseum.org/catalogue/2977044" ext-link-type="uri" xlink:type="simple">FMNH 30040</ext-link>), all described from Peru, share the same global shape, chromatic pattern, and expanded aperture with the French Guianan species. However, they lack two characters that are shared between the French Guiana species and <italic><tp:taxon-name><tp:taxon-name-part taxon-name-part-type="genus" reg="Drymaeus">Drymaeus</tp:taxon-name-part><tp:taxon-name-part taxon-name-part-type="species" reg="arcuatostriatus">arcuatostriatus</tp:taxon-name-part></tp:taxon-name></italic>, i.e., the distinctive impressed radial white calcareous ribbing and the dark early whorls. Thus, we tentatively identify the French Guiana species previously known as “<italic><tp:taxon-name><tp:taxon-name-part taxon-name-part-type="genus" reg="Drymaeus">Drymaeus</tp:taxon-name-part><tp:taxon-name-part taxon-name-part-type="species" reg="meesi">meesi</tp:taxon-name-part></tp:taxon-name></italic>” sensu <xref ref-type="bibr" rid="B45">Tillier (1980)</xref> as <italic><tp:taxon-name><tp:taxon-name-part taxon-name-part-type="genus" reg="Drymaeus">Drymaeus</tp:taxon-name-part><tp:taxon-name-part taxon-name-part-type="species" reg="arcuatostriatus">arcuatostriatus</tp:taxon-name-part></tp:taxon-name></italic> L. Pfeiffer, 1855.</p><p>The species is to be considered within the <tp:taxon-name><tp:taxon-name-part taxon-name-part-type="genus" reg="Drymaeus">Drymaeus</tp:taxon-name-part> (<tp:taxon-name-part taxon-name-part-type="subgenus" reg="Drymaeus">Drymaeus</tp:taxon-name-part>) <tp:taxon-name-part taxon-name-part-type="species" reg="expansus">expansus</tp:taxon-name-part></tp:taxon-name> (L. Pfeiffer, 1848) species complex as defined by <xref ref-type="bibr" rid="B7">Breure and Borrero (2019)</xref>, although the latter does not share the black early whorls.</p><fig id="F12" position="float" orientation="portrait"><object-id xmlns:xlink="http://www.w3.org/1999/xlink" content-type="doi" xlink:type="simple">10.3897/zookeys.1230.133585.figure12</object-id><object-id xmlns:xlink="http://www.w3.org/1999/xlink" content-type="arpha" xlink:type="simple">017BE26D-3807-50DE-88A3-A23002BFCF6D</object-id><label>Figure 12.</label><caption><p><italic><tp:taxon-name><tp:taxon-name-part taxon-name-part-type="genus" reg="Drymaeus">Drymaeus</tp:taxon-name-part><tp:taxon-name-part taxon-name-part-type="species" reg="arcuatostriatus">arcuatostriatus</tp:taxon-name-part></tp:taxon-name></italic>, Saül, <named-content xmlns:xlink="http://www.w3.org/1999/xlink" content-type="dwc:institutional_code" xlink:title="Muséum national d’Histoire naturelle, Paris, France" xlink:href="http://grbio.org/institution/museum-national-dhistoire-naturelle-2" xlink:type="simple">MNHN</named-content>-IM-2012-21547. Scale bars: 10 mm (<bold>A–D</bold>); 1 mm (<bold>E</bold>).</p></caption><graphic xmlns:xlink="http://www.w3.org/1999/xlink" xlink:href="zookeys-1230-155_article-133585__-g012.jpg" position="float" orientation="portrait" xlink:type="simple" id="oo_1271031.jpg"><uri content-type="original_file" xlink:type="simple">https://binary.pensoft.net/fig/1271031</uri></graphic></fig><p>A living specimen (Fig. <xref ref-type="fig" rid="F13">13</xref>, <ext-link xmlns:xlink="http://www.w3.org/1999/xlink" xlink:href="https://www.inaturalist.org/observations/74538163" ext-link-type="uri" xlink:type="simple">https://www.inaturalist.org/observations/74538163</ext-link>) shows a yellow body, mostly on the sole and the head, whitish otherwise; longitudinal black lines extend from the bottom of the optical tentacle to the aperture. The optical tentacles are conical and elongated.</p><fig id="F13" position="float" orientation="portrait"><object-id xmlns:xlink="http://www.w3.org/1999/xlink" content-type="doi" xlink:type="simple">10.3897/zookeys.1230.133585.figure13</object-id><object-id xmlns:xlink="http://www.w3.org/1999/xlink" content-type="arpha" xlink:type="simple">564B09A0-035F-5EAC-B796-FC664FFB792F</object-id><label>Figure 13.</label><caption><p><italic><tp:taxon-name><tp:taxon-name-part taxon-name-part-type="genus" reg="Drymaeus">Drymaeus</tp:taxon-name-part><tp:taxon-name-part taxon-name-part-type="species" reg="arcuatostriatus">arcuatostriatus</tp:taxon-name-part></tp:taxon-name></italic>, Saül. Photograph by S. Sant (<ext-link xmlns:xlink="http://www.w3.org/1999/xlink" xlink:href="https://www.inaturalist.org/observations/74538163" ext-link-type="uri" xlink:type="simple">https://www.inaturalist.org/observations/74538163</ext-link>).</p></caption><graphic xmlns:xlink="http://www.w3.org/1999/xlink" xlink:href="zookeys-1230-155_article-133585__-g013.jpg" position="float" orientation="portrait" xlink:type="simple" id="oo_1271033.jpg"><uri content-type="original_file" xlink:type="simple">https://binary.pensoft.net/fig/1271033</uri></graphic></fig></tp:treatment-sec><ref-list><ref id="B6"><mixed-citation xmlns:xlink="http://www.w3.org/1999/xlink" xlink:type="simple"><person-group><name name-style="western"><surname>Breure</surname><given-names>ASH</given-names></name><name name-style="western"><surname>Ablett</surname><given-names>JD</given-names></name></person-group> (<year>2014</year>) <article-title>Annotated type catalogue of the <tp:taxon-name><tp:taxon-name-part taxon-name-part-type="family">Bulimulidae</tp:taxon-name-part></tp:taxon-name> (<tp:taxon-name><tp:taxon-name-part taxon-name-part-type="phylum">Mollusca</tp:taxon-name-part></tp:taxon-name>, <tp:taxon-name><tp:taxon-name-part taxon-name-part-type="class">Gastropoda</tp:taxon-name-part></tp:taxon-name>, <tp:taxon-name><tp:taxon-name-part taxon-name-part-type="superfamily">Orthalicoidea</tp:taxon-name-part></tp:taxon-name>) in the Natural History Museum, London.</article-title><source>ZooKeys</source><volume>392</volume>: <fpage>1</fpage>–<lpage>367</lpage>. <ext-link xlink:href="10.3897/zookeys.392.6328" ext-link-type="doi" xlink:type="simple">https://doi.org/10.3897/zookeys.392.6328</ext-link></mixed-citation></ref><ref id="B45"><mixed-citation xmlns:xlink="http://www.w3.org/1999/xlink" xlink:type="simple"><person-group><name name-style="western"><surname>Tillier</surname><given-names>S</given-names></name></person-group> (<year>1980</year>) <article-title>Gastéropodes terrestres et fluviatiles de Guyane française.</article-title><source>Mémoires du Muséum national d’Histoire naturelle (A)</source><volume>118</volume>: <fpage>1</fpage>–<lpage>188</lpage>.</mixed-citation></ref><ref id="B27"><mixed-citation xmlns:xlink="http://www.w3.org/1999/xlink" xlink:type="simple"><person-group><name name-style="western"><surname>Massemin</surname><given-names>D</given-names></name><name name-style="western"><surname>Lamy</surname><given-names>D</given-names></name><name name-style="western"><surname>Pointier</surname><given-names>JP</given-names></name><name name-style="western"><surname>Gargominy</surname><given-names>O</given-names></name></person-group> (<year>2009</year>) <source>Coquillages et escargots de Guyane.</source><publisher-name>Biotope</publisher-name>, <publisher-loc>Collection Parthénope, Mèze</publisher-loc>, <size units="page">456 pp</size>.</mixed-citation></ref><ref id="B4"><mixed-citation xmlns:xlink="http://www.w3.org/1999/xlink" xlink:type="simple"><person-group><name name-style="western"><surname>Breure</surname><given-names>ASH</given-names></name></person-group> (<year>1976</year>) <article-title>Notes on <tp:taxon-name><tp:taxon-name-part taxon-name-part-type="family">Bulimulidae</tp:taxon-name-part></tp:taxon-name> (<tp:taxon-name><tp:taxon-name-part taxon-name-part-type="class">Gastropoda</tp:taxon-name-part></tp:taxon-name>, <tp:taxon-name><tp:taxon-name-part taxon-name-part-type="subclass">Euthyneura</tp:taxon-name-part></tp:taxon-name>), 4). Some <tp:taxon-name><tp:taxon-name-part taxon-name-part-type="family">Bulimulidea</tp:taxon-name-part></tp:taxon-name> from French Guyana and Surinam, with notes on their anatomy.</article-title><source>Zoologische Mededelingen</source><volume>50</volume>: <fpage>107</fpage>–<lpage>115</lpage>.</mixed-citation></ref><ref id="B34"><mixed-citation xmlns:xlink="http://www.w3.org/1999/xlink" xlink:type="simple"><person-group><name name-style="western"><surname>Richardson</surname><given-names>CL</given-names></name></person-group> (<year>1995</year>) <tp:taxon-name><tp:taxon-name-part taxon-name-part-type="family">Bulimulidae</tp:taxon-name-part></tp:taxon-name>: catalog of species. Tryonia 28: i–iii, 1–458.</mixed-citation></ref><ref id="B7"><mixed-citation xmlns:xlink="http://www.w3.org/1999/xlink" xlink:type="simple"><person-group><name name-style="western"><surname>Breure</surname><given-names>ASH</given-names></name><name name-style="western"><surname>Borrero</surname><given-names>FJ</given-names></name></person-group> (<year>2019</year>) <article-title>A review of <italic><tp:taxon-name><tp:taxon-name-part taxon-name-part-type="genus">Stenostylus</tp:taxon-name-part></tp:taxon-name></italic> Pilsbry, 1898 and <italic><tp:taxon-name><tp:taxon-name-part taxon-name-part-type="genus">Drymaeus</tp:taxon-name-part></tp:taxon-name></italic> Albers, 1850 (<tp:taxon-name><tp:taxon-name-part taxon-name-part-type="phylum">Mollusca</tp:taxon-name-part></tp:taxon-name>: <tp:taxon-name><tp:taxon-name-part taxon-name-part-type="class">Gastropoda</tp:taxon-name-part></tp:taxon-name>: <tp:taxon-name><tp:taxon-name-part taxon-name-part-type="superfamily">Orthalicoidea</tp:taxon-name-part></tp:taxon-name>: <tp:taxon-name><tp:taxon-name-part taxon-name-part-type="family">Bulimulidae</tp:taxon-name-part></tp:taxon-name>) from Colombia, with description of new species.</article-title><source>Folia Conchyliologica</source><volume>52</volume>: <fpage>1</fpage>–<lpage>79</lpage>.</mixed-citation></ref></ref-list></tp:taxon-treatment>
