# Supplementary material for: ﻿New species and new records of families, genera and species of land snails (Mollusca, Gastropoda) from French Guiana
Source: Zookeys. 2025 Mar 6;1230:155–94. doi: 10.3897/zookeys.1230.133585 (PMC11907244; doi:10.3897/zookeys.1230.133585)
Supplement: XML Treatment for Mesembrinus lusorius [file zookeys.1230.133585-treatment7.xml]

<!DOCTYPE tp:taxon-treatment
  PUBLIC "-//TaxonX//DTD Taxonomic Treatment Publishing DTD v0 20100105//EN" "tax-treatment-NSO.dtd">
<tp:taxon-treatment xmlns:tp="http://www.plazi.org/taxpub"><tp:treatment-meta><kwd-group><label>Taxon classification</label><kwd>
                <named-content content-type="kingdom">Animalia</named-content>
              </kwd><kwd>
                <named-content content-type="order">Architaenioglossa</named-content>
              </kwd><kwd>
                <named-content content-type="family">Neocyclotidae</named-content>
              </kwd></kwd-group><mixed-citation publication-type="journal"><person-group><name><surname>Gargominy</surname><given-names>Olivier</given-names></name><name><surname>Fontaine</surname><given-names>Benoît</given-names></name><name><surname>Tercerie</surname><given-names>Sandrine</given-names></name><name><surname>Zuccon</surname><given-names>Dario</given-names></name></person-group><article-title>﻿New species and new records of families, genera and species of land snails (<tp:taxon-name><tp:taxon-name-part taxon-name-part-type="phylum">Mollusca</tp:taxon-name-part></tp:taxon-name>, <tp:taxon-name><tp:taxon-name-part taxon-name-part-type="class">Gastropoda</tp:taxon-name-part></tp:taxon-name>) from French Guiana</article-title><source>Zookeys</source><day>06</day><month>03</month><year>2025</year><volume>1230</volume><fpage>155</fpage><lpage>194</lpage><pub-id pub-id-type="doi">10.3897/zookeys.1230.133585</pub-id></mixed-citation></tp:treatment-meta><tp:nomenclature><label>﻿</label><tp:taxon-name>
              <object-id xmlns:xlink="http://www.w3.org/1999/xlink" content-type="arpha" xlink:type="simple">0520B715-41B2-52E2-B6F9-A59BE7CC5141</object-id>
              <tp:taxon-name-part taxon-name-part-type="genus" reg="Mesembrinus">Mesembrinus</tp:taxon-name-part>
              <tp:taxon-name-part taxon-name-part-type="species" reg="lusorius">lusorius</tp:taxon-name-part>
            </tp:taxon-name><tp:taxon-authority>(L. Pfeiffer, 1855)</tp:taxon-authority><xref ref-type="fig" rid="F14">Fig. 14</xref><tp:nomenclature-citation-list><tp:nomenclature-citation><tp:taxon-name>
                  <tp:taxon-name-part taxon-name-part-type="genus" reg="Bulimus">Bulimus</tp:taxon-name-part>
                  <tp:taxon-name-part taxon-name-part-type="species" reg="lusorius">lusorius</tp:taxon-name-part>
                </tp:taxon-name><comment>L. Pfeiffer, 1855: 291; <xref ref-type="bibr" rid="B5">Breure (1979)</xref>: 121, lectotype designation.</comment></tp:nomenclature-citation><tp:nomenclature-citation><tp:taxon-name><tp:taxon-name-part taxon-name-part-type="genus" reg="Drymaeus">Drymaeus</tp:taxon-name-part> (<tp:taxon-name-part taxon-name-part-type="subgenus" reg="Mesembrinus">Mesembrinus</tp:taxon-name-part>) <tp:taxon-name-part taxon-name-part-type="species" reg="lusorius">lusorius</tp:taxon-name-part></tp:taxon-name><comment>—<xref ref-type="bibr" rid="B8">Breure and Eskens (1981)</xref>: 77, pl. 7 fig. 12.</comment></tp:nomenclature-citation><tp:nomenclature-citation><tp:taxon-name>
                  <tp:taxon-name-part taxon-name-part-type="genus" reg="Mesembrinus">Mesembrinus</tp:taxon-name-part>
                  <tp:taxon-name-part taxon-name-part-type="species" reg="lusorius">lusorius</tp:taxon-name-part>
                </tp:taxon-name><comment>—<xref ref-type="bibr" rid="B42">Simone (2006)</xref>: 145, fig. 487.</comment></tp:nomenclature-citation><tp:nomenclature-citation><tp:taxon-name>
                  <tp:taxon-name-part taxon-name-part-type="genus" reg="Drymaeus">Drymaeus</tp:taxon-name-part>
                  <tp:taxon-name-part taxon-name-part-type="species" reg="surinamensis">surinamensis</tp:taxon-name-part>
                </tp:taxon-name><comment>Vernhout, 1914: 13, pl. 1 fig. 3. syn. nov.</comment></tp:nomenclature-citation><tp:nomenclature-citation><tp:taxon-name>
                  <tp:taxon-name-part taxon-name-part-type="genus" reg="Mesembrinus">Mesembrinus</tp:taxon-name-part>
                  <tp:taxon-name-part taxon-name-part-type="species" reg="surinamensis">surinamensis</tp:taxon-name-part>
                </tp:taxon-name><comment>(Vernhout, 1914)—MolluscaBase, “new comb. herein, based on the ranking of <tp:taxon-name><tp:taxon-name-part taxon-name-part-type="genus" reg="Mesembrinus">Mesembrinus</tp:taxon-name-part></tp:taxon-name> by <xref ref-type="bibr" rid="B39">Salvador et al. (2023)</xref>” [<ext-link xmlns:xlink="http://www.w3.org/1999/xlink" xlink:href="https://molluscabase.org/aphia.php?p=taxdetails&amp;id=1713521" ext-link-type="uri" xlink:type="simple">https://molluscabase.org/aphia.php?p=taxdetails&amp;id=1713521</ext-link>]</comment></tp:nomenclature-citation></tp:nomenclature-citation-list></tp:nomenclature><tp:treatment-sec sec-type="Link" id="SECID0EBLBI"><title>Link.</title><p><ext-link xmlns:xlink="http://www.w3.org/1999/xlink" xlink:href="https://molluscabase.org/aphia.php?p=taxdetails&amp;id=1713485" ext-link-type="uri" xlink:type="simple">https://molluscabase.org/aphia.php?p=taxdetails&amp;id=1713485</ext-link>.</p></tp:treatment-sec><tp:treatment-sec sec-type="material" id="SECID0EMLBI"><title>Material examined.</title><p>French Guiana • 1 dry specimen; Apatou; 1931–1932; BOUGE leg.; <named-content xmlns:xlink="http://www.w3.org/1999/xlink" content-type="dwc:institutional_code" xlink:title="Muséum national d’Histoire naturelle, Paris, France" xlink:href="http://grbio.org/institution/museum-national-dhistoire-naturelle-2" xlink:type="simple">MNHN</named-content>-IM-2023-4121 • 1 95% ethanol specimen; Régina, <abbrev xmlns:xlink="http://www.w3.org/1999/xlink" xlink:title="Réserve Naturelle" id="ABBRID0E1LBI" xlink:type="simple">RN</abbrev> des Nouragues, carré F15 du km<sup>2</sup> layonné (NB7); <named-content xmlns:xlink="http://www.w3.org/1999/xlink" content-type="dwc:verbatimCoordinates" xlink:type="simple"><named-content content-type="geo-json" specific-use="{&#34;type&#34;:&#34;Point&#34;,&#34;coordinates&#34;:[-52.682410,4.087550]}" id="NCID0EDMBI" xlink:type="simple">4.08755°N, 52.68241°W</named-content></named-content>; alt. 150 m; 03 Jun. 1999–29 Jun. 1999; <abbrev xmlns:xlink="http://www.w3.org/1999/xlink" xlink:title="Theo E. J. Ripken" id="ABBRID0EIMBI" xlink:type="simple">TR</abbrev>, <abbrev xmlns:xlink="http://www.w3.org/1999/xlink" xlink:title="Olivier Gargominy" id="ABBRID0EMMBI" xlink:type="simple">OG</abbrev> leg.; <named-content xmlns:xlink="http://www.w3.org/1999/xlink" content-type="dwc:institutional_code" xlink:title="Muséum national d’Histoire naturelle, Paris, France" xlink:href="http://grbio.org/institution/museum-national-dhistoire-naturelle-2" xlink:type="simple">MNHN</named-content>-IM-2013-87076 • 1 dry specimen; Régina, <abbrev xmlns:xlink="http://www.w3.org/1999/xlink" xlink:title="Réserve Naturelle" id="ABBRID0EYMBI" xlink:type="simple">RN</abbrev> des Nouragues, carré N19 du km<sup>2</sup> layonné (N11); <named-content xmlns:xlink="http://www.w3.org/1999/xlink" content-type="dwc:verbatimCoordinates" xlink:type="simple"><named-content content-type="geo-json" specific-use="{&#34;type&#34;:&#34;Point&#34;,&#34;coordinates&#34;:[-52.676170,4.080830]}" id="NCID0EBNBI" xlink:type="simple">4.08083°N, 52.67617°W</named-content></named-content>; alt. 90 m; 12 Nov. 1997; <abbrev xmlns:xlink="http://www.w3.org/1999/xlink" xlink:title="Theo E. J. Ripken" id="ABBRID0EGNBI" xlink:type="simple">TR</abbrev>, <abbrev xmlns:xlink="http://www.w3.org/1999/xlink" xlink:title="Olivier Gargominy" id="ABBRID0EKNBI" xlink:type="simple">OG</abbrev> leg.; forêt primaire, bord de pinotière; <named-content xmlns:xlink="http://www.w3.org/1999/xlink" content-type="dwc:institutional_code" xlink:title="Muséum national d’Histoire naturelle, Paris, France" xlink:href="http://grbio.org/institution/museum-national-dhistoire-naturelle-2" xlink:type="simple">MNHN</named-content>-IM-2023-4120 • 2 dry specimens; Saül, Mont Galbao face nord-est (SAUL66); <named-content xmlns:xlink="http://www.w3.org/1999/xlink" content-type="dwc:verbatimCoordinates" xlink:type="simple"><named-content content-type="geo-json" specific-use="{&#34;type&#34;:&#34;Point&#34;,&#34;coordinates&#34;:[-53.266970,3.599950]}" id="NCID0EZNBI" xlink:type="simple">3.59995°N, 53.26697°W</named-content></named-content>; alt. 382 m; 20 Feb. 2020; <abbrev xmlns:xlink="http://www.w3.org/1999/xlink" xlink:title="Benoît Fontaine" id="ABBRID0E5NBI" xlink:type="simple">BF</abbrev>, <abbrev xmlns:xlink="http://www.w3.org/1999/xlink" xlink:title="Ahmed Abdou" id="ABBRID0ECOBI" xlink:type="simple">AA</abbrev>, <abbrev xmlns:xlink="http://www.w3.org/1999/xlink" xlink:title="Olivier Gargominy" id="ABBRID0EGOBI" xlink:type="simple">OG</abbrev> (<abbrev xmlns:xlink="http://www.w3.org/1999/xlink" xlink:title="Parc amazonien de Guyane" id="ABBRID0EKOBI" xlink:type="simple">PAG</abbrev> &amp; <named-content xmlns:xlink="http://www.w3.org/1999/xlink" content-type="dwc:institutional_code" xlink:title="Muséum national d’Histoire naturelle, Paris, France" xlink:href="http://grbio.org/institution/museum-national-dhistoire-naturelle-2" xlink:type="simple">MNHN</named-content>) leg.; <named-content xmlns:xlink="http://www.w3.org/1999/xlink" content-type="dwc:institutional_code" xlink:title="Muséum national d’Histoire naturelle, Paris, France" xlink:href="http://grbio.org/institution/museum-national-dhistoire-naturelle-2" xlink:type="simple">MNHN</named-content>-IM-2018-14136 • 1 dry specimen; Saül, Camp Galbao (SAUL46); <named-content xmlns:xlink="http://www.w3.org/1999/xlink" content-type="dwc:verbatimCoordinates" xlink:type="simple"><named-content content-type="geo-json" specific-use="{&#34;type&#34;:&#34;Point&#34;,&#34;coordinates&#34;:[-53.274980,3.601500]}" id="NCID0EBPBI" xlink:type="simple">3.6015°N, 53.27498°W</named-content></named-content>; alt. 628 m; 26 Nov. 2018; <abbrev xmlns:xlink="http://www.w3.org/1999/xlink" xlink:title="Olivier Gargominy" id="ABBRID0EGPBI" xlink:type="simple">OG</abbrev>, SS, <abbrev xmlns:xlink="http://www.w3.org/1999/xlink" xlink:title="Sandrine Tercerie" id="ABBRID0EKPBI" xlink:type="simple">ST</abbrev>, <abbrev xmlns:xlink="http://www.w3.org/1999/xlink" xlink:title="Benoît Fontaine" id="ABBRID0EOPBI" xlink:type="simple">BF</abbrev> (<abbrev xmlns:xlink="http://www.w3.org/1999/xlink" xlink:title="Parc amazonien de Guyane" id="ABBRID0ESPBI" xlink:type="simple">PAG</abbrev> &amp; <named-content xmlns:xlink="http://www.w3.org/1999/xlink" content-type="dwc:institutional_code" xlink:title="Muséum national d’Histoire naturelle, Paris, France" xlink:href="http://grbio.org/institution/museum-national-dhistoire-naturelle-2" xlink:type="simple">MNHN</named-content>) leg.; Bord de crique; <named-content xmlns:xlink="http://www.w3.org/1999/xlink" content-type="dwc:institutional_code" xlink:title="Muséum national d’Histoire naturelle, Paris, France" xlink:href="http://grbio.org/institution/museum-national-dhistoire-naturelle-2" xlink:type="simple">MNHN</named-content>-IM-2018-684 • 1 95% ethanol specimen; Saül, Camp Galbao (SAUL46); <named-content xmlns:xlink="http://www.w3.org/1999/xlink" content-type="dwc:verbatimCoordinates" xlink:type="simple"><named-content content-type="geo-json" specific-use="{&#34;type&#34;:&#34;Point&#34;,&#34;coordinates&#34;:[-53.274980,3.601500]}" id="NCID0EJQBI" xlink:type="simple">3.6015°N, 53.27498°W</named-content></named-content>; alt. 628 m; 26 Nov. 2018; <abbrev xmlns:xlink="http://www.w3.org/1999/xlink" xlink:title="Olivier Gargominy" id="ABBRID0EOQBI" xlink:type="simple">OG</abbrev>, SS, <abbrev xmlns:xlink="http://www.w3.org/1999/xlink" xlink:title="Sandrine Tercerie" id="ABBRID0ESQBI" xlink:type="simple">ST</abbrev>, <abbrev xmlns:xlink="http://www.w3.org/1999/xlink" xlink:title="Benoît Fontaine" id="ABBRID0EWQBI" xlink:type="simple">BF</abbrev> (<abbrev xmlns:xlink="http://www.w3.org/1999/xlink" xlink:title="Parc amazonien de Guyane" id="ABBRID0E1QBI" xlink:type="simple">PAG</abbrev> &amp; <named-content xmlns:xlink="http://www.w3.org/1999/xlink" content-type="dwc:institutional_code" xlink:title="Muséum national d’Histoire naturelle, Paris, France" xlink:href="http://grbio.org/institution/museum-national-dhistoire-naturelle-2" xlink:type="simple">MNHN</named-content>) leg.; Bord de crique; <named-content xmlns:xlink="http://www.w3.org/1999/xlink" content-type="dwc:institutional_code" xlink:title="Muséum national d’Histoire naturelle, Paris, France" xlink:href="http://grbio.org/institution/museum-national-dhistoire-naturelle-2" xlink:type="simple">MNHN</named-content>-IM-2013-75878.</p></tp:treatment-sec><tp:treatment-sec sec-type="remarks" id="SECID0EORBI"><title>Remarks.</title><p><italic><tp:taxon-name><tp:taxon-name-part taxon-name-part-type="genus" reg="Bulimus">Bulimus</tp:taxon-name-part><tp:taxon-name-part taxon-name-part-type="species" reg="lusorius">lusorius</tp:taxon-name-part></tp:taxon-name></italic> L. Pfeiffer, 1855 was described from the “Banks of Amazon, Brazils” (<xref ref-type="bibr" rid="B32">Pfeiffer 1855</xref>). The lectotype <ext-link xmlns:xlink="http://www.w3.org/1999/xlink" xlink:href="https://data.nhm.ac.uk/object/64a6320f-95dc-4eeb-9a1b-f816426b6097" ext-link-type="uri" xlink:type="simple">NHMUK 1975543</ext-link> illustrated in <xref ref-type="bibr" rid="B6">Breure and Ablett (2014</xref>: fig. 17A–C) and the specimen illustrated by <xref ref-type="bibr" rid="B42">Simone (2006</xref>: fig. 487) are morphologically similar to the syntype of <italic><tp:taxon-name><tp:taxon-name-part taxon-name-part-type="genus" reg="Drymaeus">Drymaeus</tp:taxon-name-part><tp:taxon-name-part taxon-name-part-type="species" reg="surinamensis">surinamensis</tp:taxon-name-part></tp:taxon-name></italic> described by <xref ref-type="bibr" rid="B49">Vernhout (1914)</xref> (<ext-link xmlns:xlink="http://www.w3.org/1999/xlink" xlink:href="https://bioportal.naturalis.nl/nl/specimen/RMNH.MOL.335814" ext-link-type="uri" xlink:type="simple">RMNH.MOL.335814</ext-link>) and with all specimens identified as this species from French Guiana where it is the commonest species of its genus s.l. Thus, we suggest that <italic><tp:taxon-name><tp:taxon-name-part taxon-name-part-type="genus" reg="Drymaeus">Drymaeus</tp:taxon-name-part><tp:taxon-name-part taxon-name-part-type="species" reg="surinamensis">surinamensis</tp:taxon-name-part></tp:taxon-name></italic> Vernhout, 1914 is a junior synonym of <italic><tp:taxon-name><tp:taxon-name-part taxon-name-part-type="genus" reg="Bulimus">Bulimus</tp:taxon-name-part><tp:taxon-name-part taxon-name-part-type="species" reg="lusorius">lusorius</tp:taxon-name-part></tp:taxon-name></italic> L. Pfeiffer, 1855 until further investigations, in particular molecular data, are carried out.</p><fig id="F14" position="float" orientation="portrait"><object-id xmlns:xlink="http://www.w3.org/1999/xlink" content-type="doi" xlink:type="simple">10.3897/zookeys.1230.133585.figure14</object-id><object-id xmlns:xlink="http://www.w3.org/1999/xlink" content-type="arpha" xlink:type="simple">CC9FC720-8E96-54A9-98F1-C2AA8EA21AC9</object-id><label>Figure 14.</label><caption><p><italic><tp:taxon-name><tp:taxon-name-part taxon-name-part-type="genus" reg="Mesembrinus">Mesembrinus</tp:taxon-name-part><tp:taxon-name-part taxon-name-part-type="species" reg="lusorius">lusorius</tp:taxon-name-part></tp:taxon-name></italic>, juvenile specimen on Mont Galbao, Saül, 630 m a.s.l., <named-content xmlns:xlink="http://www.w3.org/1999/xlink" content-type="dwc:institutional_code" xlink:title="Muséum national d’Histoire naturelle, Paris, France" xlink:href="http://grbio.org/institution/museum-national-dhistoire-naturelle-2" xlink:type="simple">MNHN</named-content>-IM-2013-75878.</p></caption><graphic xmlns:xlink="http://www.w3.org/1999/xlink" xlink:href="zookeys-1230-155_article-133585__-g014.jpg" position="float" orientation="portrait" xlink:type="simple" id="oo_1271034.jpg"><uri content-type="original_file" xlink:type="simple">https://binary.pensoft.net/fig/1271034</uri></graphic></fig><p>Described as a subgenus of <italic><tp:taxon-name><tp:taxon-name-part taxon-name-part-type="genus" reg="Drymaeus">Drymaeus</tp:taxon-name-part></tp:taxon-name></italic>, <italic><tp:taxon-name><tp:taxon-name-part taxon-name-part-type="genus" reg="Mesembrinus">Mesembrinus</tp:taxon-name-part></tp:taxon-name></italic> has been elevated to genus rank by <xref ref-type="bibr" rid="B39">Salvador et al. (2023)</xref>.</p><p>Specimen A of <xref ref-type="bibr" rid="B42">Simone (2006</xref>: fig. 453, <ext-link xmlns:xlink="http://www.w3.org/1999/xlink" xlink:href="https://museum.wales/biology/biodiversity/mollusca/gastropods-pulmonates/?search=true&amp;id=PU6131" ext-link-type="uri" xlink:type="simple">NMW.1955.158</ext-link>) as well as specimen <ext-link xmlns:xlink="http://www.w3.org/1999/xlink" xlink:href="https://bioportal.naturalis.nl/specimen/RMNH.MOL.266069" ext-link-type="uri" xlink:type="simple">RMNH.MOL.266069</ext-link>, both identified as <italic><tp:taxon-name><tp:taxon-name-part taxon-name-part-type="genus" reg="Drymaeus">Drymaeus</tp:taxon-name-part><tp:taxon-name-part taxon-name-part-type="species" reg="germaini">germaini</tp:taxon-name-part></tp:taxon-name></italic> (Ancey, 1892), might also belong to the species.</p></tp:treatment-sec><ref-list><ref id="B5"><mixed-citation xmlns:xlink="http://www.w3.org/1999/xlink" xlink:type="simple"><person-group><name name-style="western"><surname>Breure</surname><given-names>ASH</given-names></name></person-group> (<year>1979</year>) <article-title>Systematics, phylogeny and zoogeography of <tp:taxon-name><tp:taxon-name-part taxon-name-part-type="subfamily">Bulimulinae</tp:taxon-name-part></tp:taxon-name> (<tp:taxon-name><tp:taxon-name-part taxon-name-part-type="phylum">Mollusca</tp:taxon-name-part></tp:taxon-name>).</article-title><source>Zoologische Mededelingen</source><volume>168</volume>: <fpage>1</fpage>–<lpage>125</lpage>.</mixed-citation></ref><ref id="B8"><mixed-citation xmlns:xlink="http://www.w3.org/1999/xlink" xlink:type="simple"><person-group><name name-style="western"><surname>Breure</surname><given-names>ASH</given-names></name><name name-style="western"><surname>Eskens</surname><given-names>AAC</given-names></name></person-group> (<year>1981</year>) <article-title>Notes on and descriptions of <tp:taxon-name><tp:taxon-name-part taxon-name-part-type="family">Bulimulidae</tp:taxon-name-part></tp:taxon-name> (<tp:taxon-name><tp:taxon-name-part taxon-name-part-type="phylum">Mollusca</tp:taxon-name-part></tp:taxon-name>, <tp:taxon-name><tp:taxon-name-part taxon-name-part-type="class">Gastropoda</tp:taxon-name-part></tp:taxon-name>), 2.</article-title><source>Zoologische Verhandelingen (Leiden)</source><volume>186</volume>: <fpage>3</fpage>–<lpage>111</lpage>.</mixed-citation></ref><ref id="B42"><mixed-citation xmlns:xlink="http://www.w3.org/1999/xlink" xlink:type="simple"><person-group><name name-style="western"><surname>Simone</surname><given-names>LRL</given-names></name></person-group> (<year>2006</year>) <source>Land and Freshwater Molluscs of Brazil.</source><publisher-name>Editora Grafíca Bernardi</publisher-name>, <publisher-loc>FAPESP, São Paulo</publisher-loc>, <size units="page">390 pp</size>.</mixed-citation></ref><ref id="B39"><mixed-citation xmlns:xlink="http://www.w3.org/1999/xlink" xlink:type="simple"><person-group><name name-style="western"><surname>Salvador</surname><given-names>RB</given-names></name><name name-style="western"><surname>Silva</surname><given-names>FS</given-names></name><name name-style="western"><surname>Cavallari</surname><given-names>DC</given-names></name><name name-style="western"><surname>Kohler</surname><given-names>F</given-names></name><name name-style="western"><surname>Slapcinsky</surname><given-names>J</given-names></name><name name-style="western"><surname>Breure</surname><given-names>ASH</given-names></name></person-group> (<year>2023</year>) Molecular phylogeny of the <tp:taxon-name><tp:taxon-name-part taxon-name-part-type="superfamily">Orthalicoidea</tp:taxon-name-part></tp:taxon-name> land snails: Further support and surprises. PLoS ONE 18: e0288533. <ext-link xlink:href="10.1371/journal.pone.0288533" ext-link-type="doi" xlink:type="simple">https://doi.org/10.1371/journal.pone.0288533</ext-link></mixed-citation></ref><ref id="B32"><mixed-citation xmlns:xlink="http://www.w3.org/1999/xlink" xlink:type="simple"><person-group><name name-style="western"><surname>Pfeiffer</surname><given-names>L</given-names></name></person-group> (<year>1855</year>) <article-title>Descriptions of fifty-seven new species of Helicea, from Mr. Cuming’s collection.</article-title><source>Proceedings of the Zoological Society of London</source><volume>22</volume>: <fpage>286</fpage>–<lpage>298</lpage>. <ext-link xlink:href="10.1111/j.1469-7998.1854.tb07277.x" ext-link-type="doi" xlink:type="simple">https://doi.org/10.1111/j.1469-7998.1854.tb07277.x</ext-link></mixed-citation></ref><ref id="B6"><mixed-citation xmlns:xlink="http://www.w3.org/1999/xlink" xlink:type="simple"><person-group><name name-style="western"><surname>Breure</surname><given-names>ASH</given-names></name><name name-style="western"><surname>Ablett</surname><given-names>JD</given-names></name></person-group> (<year>2014</year>) <article-title>Annotated type catalogue of the <tp:taxon-name><tp:taxon-name-part taxon-name-part-type="family">Bulimulidae</tp:taxon-name-part></tp:taxon-name> (<tp:taxon-name><tp:taxon-name-part taxon-name-part-type="phylum">Mollusca</tp:taxon-name-part></tp:taxon-name>, <tp:taxon-name><tp:taxon-name-part taxon-name-part-type="class">Gastropoda</tp:taxon-name-part></tp:taxon-name>, <tp:taxon-name><tp:taxon-name-part taxon-name-part-type="superfamily">Orthalicoidea</tp:taxon-name-part></tp:taxon-name>) in the Natural History Museum, London.</article-title><source>ZooKeys</source><volume>392</volume>: <fpage>1</fpage>–<lpage>367</lpage>. <ext-link xlink:href="10.3897/zookeys.392.6328" ext-link-type="doi" xlink:type="simple">https://doi.org/10.3897/zookeys.392.6328</ext-link></mixed-citation></ref><ref id="B49"><mixed-citation xmlns:xlink="http://www.w3.org/1999/xlink" xlink:type="simple"><person-group><name name-style="western"><surname>Vernhout</surname><given-names>JH</given-names></name></person-group> (<year>1914</year>) The non-marine molluscs of Surinam. Notes from the Leyden Museum 36: 1–46 [pls. 41–42].</mixed-citation></ref></ref-list></tp:taxon-treatment>
