# Supplementary material for: ﻿New species and new records of families, genera and species of land snails (Mollusca, Gastropoda) from French Guiana
Source: Zookeys. 2025 Mar 6;1230:155–94. doi: 10.3897/zookeys.1230.133585 (PMC11907244; doi:10.3897/zookeys.1230.133585)
Supplement: XML Treatment for Strobilops morsei [file zookeys.1230.133585-treatment8.xml]

<!DOCTYPE tp:taxon-treatment
  PUBLIC "-//TaxonX//DTD Taxonomic Treatment Publishing DTD v0 20100105//EN" "tax-treatment-NSO.dtd">
<tp:taxon-treatment xmlns:tp="http://www.plazi.org/taxpub"><tp:treatment-meta><kwd-group><label>Taxon classification</label><kwd>
                <named-content content-type="kingdom">Animalia</named-content>
              </kwd><kwd>
                <named-content content-type="order">Architaenioglossa</named-content>
              </kwd><kwd>
                <named-content content-type="family">Neocyclotidae</named-content>
              </kwd></kwd-group><mixed-citation publication-type="journal"><person-group><name><surname>Gargominy</surname><given-names>Olivier</given-names></name><name><surname>Fontaine</surname><given-names>Benoît</given-names></name><name><surname>Tercerie</surname><given-names>Sandrine</given-names></name><name><surname>Zuccon</surname><given-names>Dario</given-names></name></person-group><article-title>﻿New species and new records of families, genera and species of land snails (<tp:taxon-name><tp:taxon-name-part taxon-name-part-type="phylum">Mollusca</tp:taxon-name-part></tp:taxon-name>, <tp:taxon-name><tp:taxon-name-part taxon-name-part-type="class">Gastropoda</tp:taxon-name-part></tp:taxon-name>) from French Guiana</article-title><source>Zookeys</source><day>06</day><month>03</month><year>2025</year><volume>1230</volume><fpage>155</fpage><lpage>194</lpage><pub-id pub-id-type="doi">10.3897/zookeys.1230.133585</pub-id></mixed-citation></tp:treatment-meta><tp:nomenclature><label>﻿</label><tp:taxon-name>
              <object-id xmlns:xlink="http://www.w3.org/1999/xlink" content-type="arpha" xlink:type="simple">8E696725-E5FB-5AE6-B0F6-B7C4871A5A3E</object-id>
              <tp:taxon-name-part taxon-name-part-type="genus" reg="Strobilops">Strobilops</tp:taxon-name-part>
              <tp:taxon-name-part taxon-name-part-type="species" reg="morsei">morsei</tp:taxon-name-part>
            </tp:taxon-name><tp:taxon-authority>(Dall, 1885)</tp:taxon-authority><xref ref-type="fig" rid="F15">Figs 15</xref><xref ref-type="fig" rid="F16">, 16</xref><tp:nomenclature-citation-list><tp:nomenclature-citation><tp:taxon-name>
                  <tp:taxon-name-part taxon-name-part-type="genus" reg="Strobila">Strobila</tp:taxon-name-part>
                  <tp:taxon-name-part taxon-name-part-type="species" reg="labyrinthica">labyrinthica</tp:taxon-name-part>
                  <tp:taxon-name-part taxon-name-part-type="infraspecific-rank">var.</tp:taxon-name-part>
                  <tp:taxon-name-part taxon-name-part-type="variety" reg="morsei">morsei</tp:taxon-name-part>
                </tp:taxon-name><comment>Dall, 1885: 263.</comment></tp:nomenclature-citation><tp:nomenclature-citation><tp:taxon-name>
                  <tp:taxon-name-part taxon-name-part-type="genus" reg="Strobilops">Strobilops</tp:taxon-name-part>
                  <tp:taxon-name-part taxon-name-part-type="species" reg="morsei">morsei</tp:taxon-name-part>
                </tp:taxon-name><comment>—Pilsbry (1927–1935): 39, pl. 6 figs 4, 6 [type], pl. 6 fig. 5.</comment></tp:nomenclature-citation><tp:nomenclature-citation><tp:taxon-name>
                  <tp:taxon-name-part taxon-name-part-type="genus" reg="Strobila">Strobila</tp:taxon-name-part>
                  <tp:taxon-name-part taxon-name-part-type="species" reg="labyrinthica">labyrinthica</tp:taxon-name-part>
                  <tp:taxon-name-part taxon-name-part-type="subspecies" reg="morsei">morsei</tp:taxon-name-part>
                </tp:taxon-name><comment>—<xref ref-type="bibr" rid="B3">Baker (1925)</xref>: 3; Altena (1975): 36.</comment></tp:nomenclature-citation></tp:nomenclature-citation-list></tp:nomenclature><tp:treatment-sec sec-type="Link" id="SECID0EU1BI"><title>Link.</title><p><ext-link xmlns:xlink="http://www.w3.org/1999/xlink" xlink:href="https://molluscabase.org/aphia.php?p=taxdetails&amp;id=1497894" ext-link-type="uri" xlink:type="simple">https://molluscabase.org/aphia.php?p=taxdetails&amp;id=1497894</ext-link>.</p></tp:treatment-sec><tp:treatment-sec sec-type="material" id="SECID0E61BI"><title>Material examined.</title><p>French Guiana • 1 95% ethanol specimen; Maripasoula, Massif du Mitaraka, Sommet en Cloche (mitaraka02); <named-content xmlns:xlink="http://www.w3.org/1999/xlink" content-type="dwc:verbatimCoordinates" xlink:type="simple"><named-content content-type="geo-json" specific-use="{&#34;type&#34;:&#34;Point&#34;,&#34;coordinates&#34;:[-54.467000,2.228040]}" id="NCID0EI2BI" xlink:type="simple">2.22804°N, 54.467°W</named-content></named-content>; alt. 599 m; 12 Mar. 2015; <abbrev xmlns:xlink="http://www.w3.org/1999/xlink" xlink:title="Olivier Gargominy" id="ABBRID0EN2BI" xlink:type="simple">OG</abbrev>, <abbrev xmlns:xlink="http://www.w3.org/1999/xlink" xlink:title="Benoît Fontaine" id="ABBRID0ER2BI" xlink:type="simple">BF</abbrev> leg.; inselberg avec bromeliacées; GenBank: <ext-link xmlns:xlink="http://www.w3.org/1999/xlink" ext-link-type="gen" xlink:href="PQ629108" xlink:type="simple">PQ629108</ext-link>; Bold: <ext-link xmlns:xlink="http://www.w3.org/1999/xlink" xlink:href="http://www.boldsystems.org/index.php/Public_RecordView?processid=DREAL1035-23" ext-link-type="uri" xlink:type="simple">DREAL1035-23</ext-link>; <named-content xmlns:xlink="http://www.w3.org/1999/xlink" content-type="dwc:institutional_code" xlink:title="Muséum national d’Histoire naturelle, Paris, France" xlink:href="http://grbio.org/institution/museum-national-dhistoire-naturelle-2" xlink:type="simple">MNHN</named-content>-IM-2013-77374 • 1 95% ethanol specimen; Maripasoula, Massif du Mitaraka, Sommet en Cloche (mitaraka34); <named-content xmlns:xlink="http://www.w3.org/1999/xlink" content-type="dwc:verbatimCoordinates" xlink:type="simple"><named-content content-type="geo-json" specific-use="{&#34;type&#34;:&#34;Point&#34;,&#34;coordinates&#34;:[-54.461090,2.231600]}" id="NCID0EK3BI" xlink:type="simple">2.2316°N, 54.46109°W</named-content></named-content>; alt. 339 m; 22 Mar. 2015; <abbrev xmlns:xlink="http://www.w3.org/1999/xlink" xlink:title="Olivier Gargominy" id="ABBRID0EP3BI" xlink:type="simple">OG</abbrev>, <abbrev xmlns:xlink="http://www.w3.org/1999/xlink" xlink:title="Benoît Fontaine" id="ABBRID0ET3BI" xlink:type="simple">BF</abbrev> leg.; bord de ruisseau avec rochers; GenBank: <ext-link xmlns:xlink="http://www.w3.org/1999/xlink" ext-link-type="gen" xlink:href="PQ629095" xlink:type="simple">PQ629095</ext-link>; Bold: <ext-link xmlns:xlink="http://www.w3.org/1999/xlink" xlink:href="http://www.boldsystems.org/index.php/Public_RecordView?processid=DREAL1036-23" ext-link-type="uri" xlink:type="simple">DREAL1036-23</ext-link>; <named-content xmlns:xlink="http://www.w3.org/1999/xlink" content-type="dwc:institutional_code" xlink:title="Muséum national d’Histoire naturelle, Paris, France" xlink:href="http://grbio.org/institution/museum-national-dhistoire-naturelle-2" xlink:type="simple">MNHN</named-content>-IM-2013-77375 • 3+1 dry specimens; same data as preceding; <named-content xmlns:xlink="http://www.w3.org/1999/xlink" content-type="dwc:institutional_code" xlink:title="Muséum national d’Histoire naturelle, Paris, France" xlink:href="http://grbio.org/institution/museum-national-dhistoire-naturelle-2" xlink:type="simple">MNHN</named-content>-IM-2012-21268, <named-content xmlns:xlink="http://www.w3.org/1999/xlink" content-type="dwc:institutional_code" xlink:title="Muséum national d’Histoire naturelle, Paris, France" xlink:href="http://grbio.org/institution/museum-national-dhistoire-naturelle-2" xlink:type="simple">MNHN</named-content>-IM-2012-21266 • 5+1 dry specimens; Maripasoula, Massif du Mitaraka, Sommet en Cloche (mitaraka36); <named-content xmlns:xlink="http://www.w3.org/1999/xlink" content-type="dwc:verbatimCoordinates" xlink:type="simple"><named-content content-type="geo-json" specific-use="{&#34;type&#34;:&#34;Point&#34;,&#34;coordinates&#34;:[-54.467210,2.228470]}" id="NCID0E34BI" xlink:type="simple">2.22847°N, 54.46721°W</named-content></named-content>; alt. 586 m; 24 Mar. 2015; <abbrev xmlns:xlink="http://www.w3.org/1999/xlink" xlink:title="Olivier Gargominy" id="ABBRID0EB5BI" xlink:type="simple">OG</abbrev> leg.; Forêt sommitale; <named-content xmlns:xlink="http://www.w3.org/1999/xlink" content-type="dwc:institutional_code" xlink:title="Muséum national d’Histoire naturelle, Paris, France" xlink:href="http://grbio.org/institution/museum-national-dhistoire-naturelle-2" xlink:type="simple">MNHN</named-content>-IM-2012-21267 and <named-content xmlns:xlink="http://www.w3.org/1999/xlink" content-type="dwc:institutional_code" xlink:title="Muséum national d’Histoire naturelle, Paris, France" xlink:href="http://grbio.org/institution/museum-national-dhistoire-naturelle-2" xlink:type="simple">MNHN</named-content>-IM-2012-21265.</p><fig id="F15" position="float" orientation="portrait"><object-id xmlns:xlink="http://www.w3.org/1999/xlink" content-type="doi" xlink:type="simple">10.3897/zookeys.1230.133585.figure15</object-id><object-id xmlns:xlink="http://www.w3.org/1999/xlink" content-type="arpha" xlink:type="simple">6EBAE8FD-B6AE-5810-AD88-70CBEB670617</object-id><label>Figure 15.</label><caption><p><italic><tp:taxon-name><tp:taxon-name-part taxon-name-part-type="genus" reg="Strobilops">Strobilops</tp:taxon-name-part><tp:taxon-name-part taxon-name-part-type="species" reg="morsei">morsei</tp:taxon-name-part></tp:taxon-name></italic> from Mitaraka, <named-content xmlns:xlink="http://www.w3.org/1999/xlink" content-type="dwc:institutional_code" xlink:title="Muséum national d’Histoire naturelle, Paris, France" xlink:href="http://grbio.org/institution/museum-national-dhistoire-naturelle-2" xlink:type="simple">MNHN</named-content>-IM-2012-21265. Scale bar: 2 mm.</p></caption><graphic xmlns:xlink="http://www.w3.org/1999/xlink" xlink:href="zookeys-1230-155_article-133585__-g015.jpg" position="float" orientation="portrait" xlink:type="simple" id="oo_1271035.jpg"><uri content-type="original_file" xlink:type="simple">https://binary.pensoft.net/fig/1271035</uri></graphic></fig></tp:treatment-sec><tp:treatment-sec sec-type="remarks" id="SECID0EV6BI"><title>Remarks.</title><p>This species was described from Venezuela (<xref ref-type="bibr" rid="B10">Dall 1885</xref>) and reported from Surinam as early as 1975 (Altena 1975). The studied material represents the first record of the family <tp:taxon-name><tp:taxon-name-part taxon-name-part-type="family">Strobilopsidae</tp:taxon-name-part></tp:taxon-name> in French Guiana (<xref ref-type="bibr" rid="B17">Gargominy and Fontaine 2015</xref>).</p><fig id="F16" position="float" orientation="portrait"><object-id xmlns:xlink="http://www.w3.org/1999/xlink" content-type="doi" xlink:type="simple">10.3897/zookeys.1230.133585.figure16</object-id><object-id xmlns:xlink="http://www.w3.org/1999/xlink" content-type="arpha" xlink:type="simple">43A8911C-1249-50C9-91C2-4C8AF18BC46E</object-id><label>Figure 16.</label><caption><p><italic><tp:taxon-name><tp:taxon-name-part taxon-name-part-type="genus" reg="Strobilops">Strobilops</tp:taxon-name-part><tp:taxon-name-part taxon-name-part-type="species" reg="morsei">morsei</tp:taxon-name-part></tp:taxon-name></italic> from Mitaraka, <named-content xmlns:xlink="http://www.w3.org/1999/xlink" content-type="dwc:institutional_code" xlink:title="Muséum national d’Histoire naturelle, Paris, France" xlink:href="http://grbio.org/institution/museum-national-dhistoire-naturelle-2" xlink:type="simple">MNHN</named-content>-IM-2012-21266.</p></caption><graphic xmlns:xlink="http://www.w3.org/1999/xlink" xlink:href="zookeys-1230-155_article-133585__-g016.jpg" position="float" orientation="portrait" xlink:type="simple" id="oo_1271036.jpg"><uri content-type="original_file" xlink:type="simple">https://binary.pensoft.net/fig/1271036</uri></graphic></fig><p>In French Guiana, <italic><tp:taxon-name><tp:taxon-name-part taxon-name-part-type="genus" reg="Strobilops">Strobilops</tp:taxon-name-part><tp:taxon-name-part taxon-name-part-type="species" reg="morsei">morsei</tp:taxon-name-part></tp:taxon-name></italic> is only known from the Mitaraka Mountains between 340 and 600 m a.s.l.</p><p>The two <abbrev xmlns:xlink="http://www.w3.org/1999/xlink" xlink:title="mitochondrial cytochrome oxidase I" id="ABBRID0EXBCI" xlink:type="simple">COI</abbrev> sequences (same haplotype) are related to some <italic><tp:taxon-name><tp:taxon-name-part taxon-name-part-type="genus" reg="Strobilops">Strobilops</tp:taxon-name-part><tp:taxon-name-part taxon-name-part-type="species" reg="labyrinthicus">labyrinthicus</tp:taxon-name-part></tp:taxon-name></italic> from Canada (<italic>p</italic>-distance 7.2–8.1%).</p></tp:treatment-sec><ref-list><ref id="B3"><mixed-citation xmlns:xlink="http://www.w3.org/1999/xlink" xlink:type="simple"><person-group><name name-style="western"><surname>Baker</surname><given-names>HB</given-names></name></person-group> (<year>1925</year>) The <tp:taxon-name><tp:taxon-name-part taxon-name-part-type="phylum">Mollusca</tp:taxon-name-part></tp:taxon-name> collected by the University of Michigan-Williamson Expedition in Venezuela. Part III: <tp:taxon-name><tp:taxon-name-part taxon-name-part-type="family">Pupillidae</tp:taxon-name-part></tp:taxon-name> to <tp:taxon-name><tp:taxon-name-part taxon-name-part-type="family">Oleacinidae</tp:taxon-name-part></tp:taxon-name>. Occasional Papers of the Museum of Zoology University of Michigan 156: 1–57 [figs 58–61, pls 51–11].</mixed-citation></ref><ref id="B10"><mixed-citation xmlns:xlink="http://www.w3.org/1999/xlink" xlink:type="simple"><person-group><name name-style="western"><surname>Dall</surname><given-names>W</given-names></name></person-group> (<year>1885</year>) <article-title>Notes on some Floridan Land and Fresh-water Shells with a Revision of the <tp:taxon-name><tp:taxon-name-part taxon-name-part-type="family">Auriculacea</tp:taxon-name-part></tp:taxon-name> of the Eastern United States.</article-title><source>Proceedings of the United States National Museum</source><volume>8</volume>: <fpage>255</fpage>–<lpage>289</lpage>. <ext-link xlink:href="10.5479/si.00963801.8-519.255" ext-link-type="doi" xlink:type="simple">https://doi.org/10.5479/si.00963801.8-519.255</ext-link></mixed-citation></ref><ref id="B17"><mixed-citation xmlns:xlink="http://www.w3.org/1999/xlink" xlink:type="simple"><person-group><name name-style="western"><surname>Gargominy</surname><given-names>O</given-names></name><name name-style="western"><surname>Fontaine</surname><given-names>B</given-names></name></person-group> (<year>2015</year>) <article-title>Mollusques terrestres et aquatiques.</article-title> In: <person-group><name name-style="western"><surname>Pascal</surname><given-names>O</given-names></name><name name-style="western"><surname>Touroult</surname><given-names>J</given-names></name><name name-style="western"><surname>Bouchet</surname><given-names>P</given-names></name></person-group> (<role>Eds</role>) <issue-title>Expédition La Planète Revisitée Guyane 2014–15, synthèse des premiers résultats.</issue-title><source>Muséum national d’Histoire naturelle; Pro-Natura International, Paris</source>, <fpage>54</fpage>–<lpage>60</lpage>.</mixed-citation></ref></ref-list></tp:taxon-treatment>
