# Supplementary material for: ﻿New species and new records of families, genera and species of land snails (Mollusca, Gastropoda) from French Guiana
Source: Zookeys. 2025 Mar 6;1230:155–94. doi: 10.3897/zookeys.1230.133585 (PMC11907244; doi:10.3897/zookeys.1230.133585)
Supplement: XML Treatment for Pseudosubulina theoripkeni [file zookeys.1230.133585-treatment11.xml]

<!DOCTYPE tp:taxon-treatment
  PUBLIC "-//TaxonX//DTD Taxonomic Treatment Publishing DTD v0 20100105//EN" "tax-treatment-NSO.dtd">
<tp:taxon-treatment xmlns:tp="http://www.plazi.org/taxpub"><tp:treatment-meta><kwd-group><label>Taxon classification</label><kwd>
                <named-content content-type="kingdom">Animalia</named-content>
              </kwd><kwd>
                <named-content content-type="order">Architaenioglossa</named-content>
              </kwd><kwd>
                <named-content content-type="family">Neocyclotidae</named-content>
              </kwd></kwd-group><mixed-citation publication-type="journal"><person-group><name><surname>Gargominy</surname><given-names>Olivier</given-names></name><name><surname>Fontaine</surname><given-names>Benoît</given-names></name><name><surname>Tercerie</surname><given-names>Sandrine</given-names></name><name><surname>Zuccon</surname><given-names>Dario</given-names></name></person-group><article-title>﻿New species and new records of families, genera and species of land snails (<tp:taxon-name><tp:taxon-name-part taxon-name-part-type="phylum">Mollusca</tp:taxon-name-part></tp:taxon-name>, <tp:taxon-name><tp:taxon-name-part taxon-name-part-type="class">Gastropoda</tp:taxon-name-part></tp:taxon-name>) from French Guiana</article-title><source>Zookeys</source><day>06</day><month>03</month><year>2025</year><volume>1230</volume><fpage>155</fpage><lpage>194</lpage><pub-id pub-id-type="doi">10.3897/zookeys.1230.133585</pub-id></mixed-citation></tp:treatment-meta><tp:nomenclature><label>﻿</label><tp:taxon-name>
              <object-id xmlns:xlink="http://www.w3.org/1999/xlink" content-type="arpha" xlink:type="simple">777C3183-FB30-539A-8F13-6AB2310EA047</object-id>
              <tp:taxon-name-part taxon-name-part-type="genus" reg="Pseudosubulina">Pseudosubulina</tp:taxon-name-part>
              <tp:taxon-name-part taxon-name-part-type="species" reg="theoripkeni">theoripkeni</tp:taxon-name-part>
            </tp:taxon-name><tp:taxon-authority>Gargominy &amp; Muratov, 2012</tp:taxon-authority><xref ref-type="fig" rid="F19">Fig. 19</xref><tp:nomenclature-citation-list><tp:nomenclature-citation><tp:taxon-name>
                  <tp:taxon-name-part taxon-name-part-type="genus" reg="Pseudosubulina">Pseudosubulina</tp:taxon-name-part>
                  <tp:taxon-name-part taxon-name-part-type="species" reg="theoripkeni">theoripkeni</tp:taxon-name-part>
                </tp:taxon-name><comment>Gargominy &amp; Muratov, 2012: 786, figs 3, 4.</comment></tp:nomenclature-citation></tp:nomenclature-citation-list></tp:nomenclature><tp:treatment-sec sec-type="Link" id="SECID0EFJDI"><title>Link.</title><p><ext-link xmlns:xlink="http://www.w3.org/1999/xlink" xlink:href="https://molluscabase.org/aphia.php?p=taxdetails&amp;id=1477357" ext-link-type="uri" xlink:type="simple">https://molluscabase.org/aphia.php?p=taxdetails&amp;id=1477357</ext-link>.</p></tp:treatment-sec><tp:treatment-sec sec-type="type locality" id="SECID0EQJDI"><title>Type locality.</title><p>French Guiana, Régina, Réserve naturelle des Nouragues, Montagnes Balenfois, field station.</p></tp:treatment-sec><tp:treatment-sec sec-type="type material" id="SECID0EVJDI"><title>Type material.</title><p><bold><italic>Holotype</italic>.</bold> French Guiana • Régina, <abbrev xmlns:xlink="http://www.w3.org/1999/xlink" xlink:title="Réserve Naturelle" id="ABBRID0EAKDI" xlink:type="simple">RN</abbrev> des Nouragues, carré G17 du km<sup>2</sup> layonné (N1); <named-content xmlns:xlink="http://www.w3.org/1999/xlink" content-type="dwc:verbatimCoordinates" xlink:type="simple"><named-content content-type="geo-json" specific-use="{&#34;type&#34;:&#34;Point&#34;,&#34;coordinates&#34;:[-52.681790,4.085240]}" id="NCID0EJKDI" xlink:type="simple">4.08524°N, 52.68179°W</named-content></named-content>; alt. 75 m; 03 Nov. 1997; <abbrev xmlns:xlink="http://www.w3.org/1999/xlink" xlink:title="Theo E. J. Ripken" id="ABBRID0EOKDI" xlink:type="simple">TR</abbrev>, <abbrev xmlns:xlink="http://www.w3.org/1999/xlink" xlink:title="Olivier Gargominy" id="ABBRID0ESKDI" xlink:type="simple">OG</abbrev> leg.; forêt primaire, bord de ruisseau, bloc granitique; <ext-link xmlns:xlink="http://www.w3.org/1999/xlink" xlink:href="http://coldb.mnhn.fr/catalognumber/mnhn/im/2000-25068" ext-link-type="uri" xlink:type="simple">MNHN-IM-2000-25068</ext-link>. <bold><italic>Paratypes</italic></bold> (8). French Guiana 1 95% ethanol specimen and 1 dry specimen; same data as the holotype; <named-content xmlns:xlink="http://www.w3.org/1999/xlink" content-type="dwc:institutional_code" xlink:title="Muséum national d’Histoire naturelle, Paris, France" xlink:href="http://grbio.org/institution/museum-national-dhistoire-naturelle-2" xlink:type="simple">MNHN</named-content>-IM-2000-25069 and <named-content xmlns:xlink="http://www.w3.org/1999/xlink" content-type="dwc:institutional_code" xlink:title="Muséum national d’Histoire naturelle, Paris, France" xlink:href="http://grbio.org/institution/museum-national-dhistoire-naturelle-2" xlink:type="simple">MNHN</named-content>-IM-2000-25070 respectively • 5 dry specimens; Régina, <abbrev xmlns:xlink="http://www.w3.org/1999/xlink" xlink:title="Réserve Naturelle" id="ABBRID0EOLDI" xlink:type="simple">RN</abbrev> des Nouragues, carré M12 du km<sup>2</sup> layonné (N7); <named-content xmlns:xlink="http://www.w3.org/1999/xlink" content-type="dwc:verbatimCoordinates" xlink:type="simple"><named-content content-type="geo-json" specific-use="{&#34;type&#34;:&#34;Point&#34;,&#34;coordinates&#34;:[-52.673810,4.086990]}" id="NCID0EXLDI" xlink:type="simple">4.08699°N, 52.67381°W</named-content></named-content>; alt. 140 m; 08 Nov. 1997; <abbrev xmlns:xlink="http://www.w3.org/1999/xlink" xlink:title="Theo E. J. Ripken" id="ABBRID0E3LDI" xlink:type="simple">TR</abbrev>, <abbrev xmlns:xlink="http://www.w3.org/1999/xlink" xlink:title="Olivier Gargominy" id="ABBRID0EAMDI" xlink:type="simple">OG</abbrev> leg.; forêt primaire, grand plateau; <named-content xmlns:xlink="http://www.w3.org/1999/xlink" content-type="dwc:institutional_code" xlink:title="Muséum national d’Histoire naturelle, Paris, France" xlink:href="http://grbio.org/institution/museum-national-dhistoire-naturelle-2" xlink:type="simple">MNHN</named-content>-IM-2000-25071 • 1 dry specimen; Régina, <abbrev xmlns:xlink="http://www.w3.org/1999/xlink" xlink:title="Réserve Naturelle" id="ABBRID0EMMDI" xlink:type="simple">RN</abbrev> des Nouragues, carré N15 du km<sup>2</sup> layonné (N14); <named-content xmlns:xlink="http://www.w3.org/1999/xlink" content-type="dwc:verbatimCoordinates" xlink:type="simple"><named-content content-type="geo-json" specific-use="{&#34;type&#34;:&#34;Point&#34;,&#34;coordinates&#34;:[-52.675030,4.083720]}" id="NCID0EVMDI" xlink:type="simple">4.08372°N, 52.67503°W</named-content></named-content>; alt. 155 m; 15 Nov. 1997; <abbrev xmlns:xlink="http://www.w3.org/1999/xlink" xlink:title="Theo E. J. Ripken" id="ABBRID0E1MDI" xlink:type="simple">TR</abbrev>, <abbrev xmlns:xlink="http://www.w3.org/1999/xlink" xlink:title="Olivier Gargominy" id="ABBRID0E5MDI" xlink:type="simple">OG</abbrev> leg.; forêt primaire, pied d’arbre à contrefort (code N-15-138); <named-content xmlns:xlink="http://www.w3.org/1999/xlink" content-type="dwc:institutional_code" xlink:title="Muséum national d’Histoire naturelle, Paris, France" xlink:href="http://grbio.org/institution/museum-national-dhistoire-naturelle-2" xlink:type="simple">MNHN</named-content>-IM-2000-25072.</p></tp:treatment-sec><tp:treatment-sec sec-type="material" id="SECID0EKNDI"><title>Other material examined.</title><p>French Guiana • 1 dry specimen; Roura, Route de Cacao (Boulanger), 5.3 km après embranchement N2, 700 m après la scierie (COT13); <named-content xmlns:xlink="http://www.w3.org/1999/xlink" content-type="dwc:verbatimCoordinates" xlink:type="simple"><named-content content-type="geo-json" specific-use="{&#34;type&#34;:&#34;Point&#34;,&#34;coordinates&#34;:[-52.419220,4.565480]}" id="NCID0ETNDI" xlink:type="simple">4.56548°N, 52.41922°W</named-content></named-content>; alt. 100 m; 23 Oct. 1997; <abbrev xmlns:xlink="http://www.w3.org/1999/xlink" xlink:title="Theo E. J. Ripken" id="ABBRID0EYNDI" xlink:type="simple">TR</abbrev>, <abbrev xmlns:xlink="http://www.w3.org/1999/xlink" xlink:title="Olivier Gargominy" id="ABBRID0E3NDI" xlink:type="simple">OG</abbrev> leg.; Une parcelle brûlée et forêt adjacente; <named-content xmlns:xlink="http://www.w3.org/1999/xlink" content-type="dwc:institutional_code" xlink:title="Muséum national d’Histoire naturelle, Paris, France" xlink:href="http://grbio.org/institution/museum-national-dhistoire-naturelle-2" xlink:type="simple">MNHN</named-content>-IM-2018-14056 • 1 dry specimen; Régina, <abbrev xmlns:xlink="http://www.w3.org/1999/xlink" xlink:title="Réserve Naturelle" id="ABBRID0EIODI" xlink:type="simple">RN</abbrev> des Nouragues, carré L14 du km<sup>2</sup> layonné (N2); <named-content xmlns:xlink="http://www.w3.org/1999/xlink" content-type="dwc:verbatimCoordinates" xlink:type="simple"><named-content content-type="geo-json" specific-use="{&#34;type&#34;:&#34;Point&#34;,&#34;coordinates&#34;:[-52.676510,4.085640]}" id="NCID0ERODI" xlink:type="simple">4.08564°N, 52.67651°W</named-content></named-content>; alt. 110 m; 04 Nov. 1997; <abbrev xmlns:xlink="http://www.w3.org/1999/xlink" xlink:title="Theo E. J. Ripken" id="ABBRID0EWODI" xlink:type="simple">TR</abbrev>, <abbrev xmlns:xlink="http://www.w3.org/1999/xlink" xlink:title="Olivier Gargominy" id="ABBRID0E1ODI" xlink:type="simple">OG</abbrev> leg.; forêt primaire, forêt de lianes; <named-content xmlns:xlink="http://www.w3.org/1999/xlink" content-type="dwc:institutional_code" xlink:title="Muséum national d’Histoire naturelle, Paris, France" xlink:href="http://grbio.org/institution/museum-national-dhistoire-naturelle-2" xlink:type="simple">MNHN</named-content>-IM-2018-14180 • 3 dry specimens; Régina, <abbrev xmlns:xlink="http://www.w3.org/1999/xlink" xlink:title="Réserve Naturelle" id="ABBRID0EGPDI" xlink:type="simple">RN</abbrev> des Nouragues, carré M12 du km<sup>2</sup> layonné (N7); <named-content xmlns:xlink="http://www.w3.org/1999/xlink" content-type="dwc:verbatimCoordinates" xlink:type="simple"><named-content content-type="geo-json" specific-use="{&#34;type&#34;:&#34;Point&#34;,&#34;coordinates&#34;:[-52.673810,4.086990]}" id="NCID0EPPDI" xlink:type="simple">4.08699°N, 52.67381°W</named-content></named-content>; alt. 140 m; 08 Nov. 1997; <abbrev xmlns:xlink="http://www.w3.org/1999/xlink" xlink:title="Theo E. J. Ripken" id="ABBRID0EUPDI" xlink:type="simple">TR</abbrev>, <abbrev xmlns:xlink="http://www.w3.org/1999/xlink" xlink:title="Olivier Gargominy" id="ABBRID0EYPDI" xlink:type="simple">OG</abbrev> leg.; forêt primaire, grand plateau; <named-content xmlns:xlink="http://www.w3.org/1999/xlink" content-type="dwc:institutional_code" xlink:title="Muséum national d’Histoire naturelle, Paris, France" xlink:href="http://grbio.org/institution/museum-national-dhistoire-naturelle-2" xlink:type="simple">MNHN</named-content>-IM-2018-14057 • 1 dry specimen; Régina, <abbrev xmlns:xlink="http://www.w3.org/1999/xlink" xlink:title="Réserve Naturelle" id="ABBRID0EEQDI" xlink:type="simple">RN</abbrev> des Nouragues, carré E19 du km<sup>2</sup> layonné (N9); <named-content xmlns:xlink="http://www.w3.org/1999/xlink" content-type="dwc:verbatimCoordinates" xlink:type="simple"><named-content content-type="geo-json" specific-use="{&#34;type&#34;:&#34;Point&#34;,&#34;coordinates&#34;:[-52.683610,4.084870]}" id="NCID0ENQDI" xlink:type="simple">4.08487°N, 52.68361°W</named-content></named-content>; alt. 110 m; 10 Nov. 1997; <abbrev xmlns:xlink="http://www.w3.org/1999/xlink" xlink:title="Theo E. J. Ripken" id="ABBRID0ESQDI" xlink:type="simple">TR</abbrev>, <abbrev xmlns:xlink="http://www.w3.org/1999/xlink" xlink:title="Olivier Gargominy" id="ABBRID0EWQDI" xlink:type="simple">OG</abbrev> leg.; forêt primaire, fond de talweg; <named-content xmlns:xlink="http://www.w3.org/1999/xlink" content-type="dwc:institutional_code" xlink:title="Muséum national d’Histoire naturelle, Paris, France" xlink:href="http://grbio.org/institution/museum-national-dhistoire-naturelle-2" xlink:type="simple">MNHN</named-content>-IM-2018-14182 • 7 dry specimens; Régina, <abbrev xmlns:xlink="http://www.w3.org/1999/xlink" xlink:title="Réserve Naturelle" id="ABBRID0ECRDI" xlink:type="simple">RN</abbrev> des Nouragues, carré N10 du km<sup>2</sup> layonné (N10); <named-content xmlns:xlink="http://www.w3.org/1999/xlink" content-type="dwc:verbatimCoordinates" xlink:type="simple"><named-content content-type="geo-json" specific-use="{&#34;type&#34;:&#34;Point&#34;,&#34;coordinates&#34;:[-52.672690,4.088450]}" id="NCID0ELRDI" xlink:type="simple">4.08845°N, 52.67269°W</named-content></named-content>; alt. 140 m; 11 Nov. 1997; <abbrev xmlns:xlink="http://www.w3.org/1999/xlink" xlink:title="Theo E. J. Ripken" id="ABBRID0EQRDI" xlink:type="simple">TR</abbrev>, <abbrev xmlns:xlink="http://www.w3.org/1999/xlink" xlink:title="Olivier Gargominy" id="ABBRID0EURDI" xlink:type="simple">OG</abbrev> leg.; forêt primaire, chablis; <named-content xmlns:xlink="http://www.w3.org/1999/xlink" content-type="dwc:institutional_code" xlink:title="Muséum national d’Histoire naturelle, Paris, France" xlink:href="http://grbio.org/institution/museum-national-dhistoire-naturelle-2" xlink:type="simple">MNHN</named-content>-IM-2018-14055 • 2 dry specimens; Régina, <abbrev xmlns:xlink="http://www.w3.org/1999/xlink" xlink:title="Réserve Naturelle" id="ABBRID0EASDI" xlink:type="simple">RN</abbrev> des Nouragues, carré N15 du km<sup>2</sup> layonné (N14); <named-content xmlns:xlink="http://www.w3.org/1999/xlink" content-type="dwc:verbatimCoordinates" xlink:type="simple"><named-content content-type="geo-json" specific-use="{&#34;type&#34;:&#34;Point&#34;,&#34;coordinates&#34;:[-52.675030,4.083720]}" id="NCID0EJSDI" xlink:type="simple">4.08372°N, 52.67503°W</named-content></named-content>; alt. 155 m; 15 Nov. 1997; <abbrev xmlns:xlink="http://www.w3.org/1999/xlink" xlink:title="Theo E. J. Ripken" id="ABBRID0EOSDI" xlink:type="simple">TR</abbrev>, <abbrev xmlns:xlink="http://www.w3.org/1999/xlink" xlink:title="Olivier Gargominy" id="ABBRID0ESSDI" xlink:type="simple">OG</abbrev> leg.; forêt primaire, pied d’arbre à contrefort (code N-15-138); <named-content xmlns:xlink="http://www.w3.org/1999/xlink" content-type="dwc:institutional_code" xlink:title="Muséum national d’Histoire naturelle, Paris, France" xlink:href="http://grbio.org/institution/museum-national-dhistoire-naturelle-2" xlink:type="simple">MNHN</named-content>-IM-2018-14181 • 1 dry specimen; Régina, <abbrev xmlns:xlink="http://www.w3.org/1999/xlink" xlink:title="Réserve Naturelle" id="ABBRID0E5SDI" xlink:type="simple">RN</abbrev> des Nouragues, carré N13 du km<sup>2</sup> layonné (NB5); <named-content xmlns:xlink="http://www.w3.org/1999/xlink" content-type="dwc:verbatimCoordinates" xlink:type="simple"><named-content content-type="geo-json" specific-use="{&#34;type&#34;:&#34;Point&#34;,&#34;coordinates&#34;:[-52.673530,4.086030]}" id="NCID0EHTDI" xlink:type="simple">4.08603°N, 52.67353°W</named-content></named-content>; alt. 170 m; 03 Jun. 1999–29 Jun. 1999; <abbrev xmlns:xlink="http://www.w3.org/1999/xlink" xlink:title="Theo E. J. Ripken" id="ABBRID0EMTDI" xlink:type="simple">TR</abbrev>, <abbrev xmlns:xlink="http://www.w3.org/1999/xlink" xlink:title="Olivier Gargominy" id="ABBRID0EQTDI" xlink:type="simple">OG</abbrev> leg.; <named-content xmlns:xlink="http://www.w3.org/1999/xlink" content-type="dwc:institutional_code" xlink:title="Muséum national d’Histoire naturelle, Paris, France" xlink:href="http://grbio.org/institution/museum-national-dhistoire-naturelle-2" xlink:type="simple">MNHN</named-content>-IM-2018-14295 • 1 dry specimen; Maripasoula, Mont Itoupé (Itoupé600); <named-content xmlns:xlink="http://www.w3.org/1999/xlink" content-type="dwc:verbatimCoordinates" xlink:type="simple"><named-content content-type="geo-json" specific-use="{&#34;type&#34;:&#34;Point&#34;,&#34;coordinates&#34;:[-53.095330,3.023140]}" id="NCID0E6TDI" xlink:type="simple">3.02314°N, 53.09533°W</named-content></named-content>; alt. 600 m; 06 Jan. 2016–17 Jan. 2016; Thibaud Decaëns, Sébastien Cally leg.; <named-content xmlns:xlink="http://www.w3.org/1999/xlink" content-type="dwc:institutional_code" xlink:title="Muséum national d’Histoire naturelle, Paris, France" xlink:href="http://grbio.org/institution/museum-national-dhistoire-naturelle-2" xlink:type="simple">MNHN</named-content>-IM-2012-21480 • 1 95% ethanol specimen; Maripasoula, Mont Itoupé (Itoupé600); <named-content xmlns:xlink="http://www.w3.org/1999/xlink" content-type="dwc:verbatimCoordinates" xlink:type="simple"><named-content content-type="geo-json" specific-use="{&#34;type&#34;:&#34;Point&#34;,&#34;coordinates&#34;:[-53.095330,3.023140]}" id="NCID0EPUDI" xlink:type="simple">3.02314°N, 53.09533°W</named-content></named-content>; alt. 600 m; 06 Jan. 2016–17 Jan. 2016; Thibaud Decaëns, Sébastien Cally leg.; <named-content xmlns:xlink="http://www.w3.org/1999/xlink" content-type="dwc:institutional_code" xlink:title="Muséum national d’Histoire naturelle, Paris, France" xlink:href="http://grbio.org/institution/museum-national-dhistoire-naturelle-2" xlink:type="simple">MNHN</named-content>-IM-2012-21482 • 2 95% ethanol specimens; Saül, Arbre à contreforts au niveau du belvédère de Saül (SAUL20); <named-content xmlns:xlink="http://www.w3.org/1999/xlink" content-type="dwc:verbatimCoordinates" xlink:type="simple"><named-content content-type="geo-json" specific-use="{&#34;type&#34;:&#34;Point&#34;,&#34;coordinates&#34;:[-53.217140,3.625930]}" id="NCID0E6UDI" xlink:type="simple">3.62593°N, 53.21714°W</named-content></named-content>; alt. 297 m; 16 Nov. 2018; <abbrev xmlns:xlink="http://www.w3.org/1999/xlink" xlink:title="Olivier Gargominy" id="ABBRID0EEVDI" xlink:type="simple">OG</abbrev>, SS, <abbrev xmlns:xlink="http://www.w3.org/1999/xlink" xlink:title="Sandrine Tercerie" id="ABBRID0EIVDI" xlink:type="simple">ST</abbrev>, <abbrev xmlns:xlink="http://www.w3.org/1999/xlink" xlink:title="Benoît Fontaine" id="ABBRID0EMVDI" xlink:type="simple">BF</abbrev> (<abbrev xmlns:xlink="http://www.w3.org/1999/xlink" xlink:title="Parc amazonien de Guyane" id="ABBRID0EQVDI" xlink:type="simple">PAG</abbrev> &amp; <named-content xmlns:xlink="http://www.w3.org/1999/xlink" content-type="dwc:institutional_code" xlink:title="Muséum national d’Histoire naturelle, Paris, France" xlink:href="http://grbio.org/institution/museum-national-dhistoire-naturelle-2" xlink:type="simple">MNHN</named-content>) leg.; <named-content xmlns:xlink="http://www.w3.org/1999/xlink" content-type="dwc:institutional_code" xlink:title="Muséum national d’Histoire naturelle, Paris, France" xlink:href="http://grbio.org/institution/museum-national-dhistoire-naturelle-2" xlink:type="simple">MNHN</named-content>-IM-2013-75869; <named-content xmlns:xlink="http://www.w3.org/1999/xlink" content-type="dwc:institutional_code" xlink:title="Muséum national d’Histoire naturelle, Paris, France" xlink:href="http://grbio.org/institution/museum-national-dhistoire-naturelle-2" xlink:type="simple">MNHN</named-content>-IM-2013-75870 • 5 95% ethanol specimens; same data as preceding; <named-content xmlns:xlink="http://www.w3.org/1999/xlink" content-type="dwc:institutional_code" xlink:title="Muséum national d’Histoire naturelle, Paris, France" xlink:href="http://grbio.org/institution/museum-national-dhistoire-naturelle-2" xlink:type="simple">MNHN</named-content>-IM-2013-75597 • 14 dry specimens; same data as preceding; <named-content xmlns:xlink="http://www.w3.org/1999/xlink" content-type="dwc:institutional_code" xlink:title="Muséum national d’Histoire naturelle, Paris, France" xlink:href="http://grbio.org/institution/museum-national-dhistoire-naturelle-2" xlink:type="simple">MNHN</named-content>-IM-2012-21922 • 1 95% ethanol specimen; Saül, Versant nord de Bœuf Mort, le long du sentier de Grand Bœuf Mort (SAUL44); <named-content xmlns:xlink="http://www.w3.org/1999/xlink" content-type="dwc:verbatimCoordinates" xlink:type="simple"><named-content content-type="geo-json" specific-use="{&#34;type&#34;:&#34;Point&#34;,&#34;coordinates&#34;:[-53.218630,3.640980]}" id="NCID0E6WDI" xlink:type="simple">3.64098°N, 53.21863°W</named-content></named-content>; alt. 300 m; 24 Nov. 2018; <abbrev xmlns:xlink="http://www.w3.org/1999/xlink" xlink:title="Olivier Gargominy" id="ABBRID0EEXDI" xlink:type="simple">OG</abbrev>, SS, <abbrev xmlns:xlink="http://www.w3.org/1999/xlink" xlink:title="Sandrine Tercerie" id="ABBRID0EIXDI" xlink:type="simple">ST</abbrev>, <abbrev xmlns:xlink="http://www.w3.org/1999/xlink" xlink:title="Benoît Fontaine" id="ABBRID0EMXDI" xlink:type="simple">BF</abbrev> (<abbrev xmlns:xlink="http://www.w3.org/1999/xlink" xlink:title="Parc amazonien de Guyane" id="ABBRID0EQXDI" xlink:type="simple">PAG</abbrev> &amp; <named-content xmlns:xlink="http://www.w3.org/1999/xlink" content-type="dwc:institutional_code" xlink:title="Muséum national d’Histoire naturelle, Paris, France" xlink:href="http://grbio.org/institution/museum-national-dhistoire-naturelle-2" xlink:type="simple">MNHN</named-content>) leg.; Pied d’arbre à contreforts; <named-content xmlns:xlink="http://www.w3.org/1999/xlink" content-type="dwc:institutional_code" xlink:title="Muséum national d’Histoire naturelle, Paris, France" xlink:href="http://grbio.org/institution/museum-national-dhistoire-naturelle-2" xlink:type="simple">MNHN</named-content>-IM-2013-75604 • 8 dry specimens; Saül, Mont Galbao (SAUL47); <named-content xmlns:xlink="http://www.w3.org/1999/xlink" content-type="dwc:verbatimCoordinates" xlink:type="simple"><named-content content-type="geo-json" specific-use="{&#34;type&#34;:&#34;Point&#34;,&#34;coordinates&#34;:[-53.272390,3.601830]}" id="NCID0EHYDI" xlink:type="simple">3.60183°N, 53.27239°W</named-content></named-content>; alt. 650 m; 27 Nov. 2018; <abbrev xmlns:xlink="http://www.w3.org/1999/xlink" xlink:title="Olivier Gargominy" id="ABBRID0EMYDI" xlink:type="simple">OG</abbrev>, SS, <abbrev xmlns:xlink="http://www.w3.org/1999/xlink" xlink:title="Sandrine Tercerie" id="ABBRID0EQYDI" xlink:type="simple">ST</abbrev>, <abbrev xmlns:xlink="http://www.w3.org/1999/xlink" xlink:title="Benoît Fontaine" id="ABBRID0EUYDI" xlink:type="simple">BF</abbrev> (<abbrev xmlns:xlink="http://www.w3.org/1999/xlink" xlink:title="Parc amazonien de Guyane" id="ABBRID0EYYDI" xlink:type="simple">PAG</abbrev> &amp; <named-content xmlns:xlink="http://www.w3.org/1999/xlink" content-type="dwc:institutional_code" xlink:title="Muséum national d’Histoire naturelle, Paris, France" xlink:href="http://grbio.org/institution/museum-national-dhistoire-naturelle-2" xlink:type="simple">MNHN</named-content>) leg.; DZ brulée et cambrouse à l’est; <named-content xmlns:xlink="http://www.w3.org/1999/xlink" content-type="dwc:institutional_code" xlink:title="Muséum national d’Histoire naturelle, Paris, France" xlink:href="http://grbio.org/institution/museum-national-dhistoire-naturelle-2" xlink:type="simple">MNHN</named-content>-IM-2012-21981 • 2 95% ethanol specimens; Saül, Sommet Bœuf Mort (SAUL53); <named-content xmlns:xlink="http://www.w3.org/1999/xlink" content-type="dwc:verbatimCoordinates" xlink:type="simple"><named-content content-type="geo-json" specific-use="{&#34;type&#34;:&#34;Point&#34;,&#34;coordinates&#34;:[-53.214530,3.635460]}" id="NCID0EPZDI" xlink:type="simple">3.63546°N, 53.21453°W</named-content></named-content>; alt. 400 m; 15 Feb. 2020; <abbrev xmlns:xlink="http://www.w3.org/1999/xlink" xlink:title="Benoît Fontaine" id="ABBRID0EUZDI" xlink:type="simple">BF</abbrev>, <abbrev xmlns:xlink="http://www.w3.org/1999/xlink" xlink:title="Ahmed Abdou" id="ABBRID0EYZDI" xlink:type="simple">AA</abbrev>, <abbrev xmlns:xlink="http://www.w3.org/1999/xlink" xlink:title="Olivier Gargominy" id="ABBRID0E3ZDI" xlink:type="simple">OG</abbrev> (<abbrev xmlns:xlink="http://www.w3.org/1999/xlink" xlink:title="Parc amazonien de Guyane" id="ABBRID0EA1DI" xlink:type="simple">PAG</abbrev> &amp; <named-content xmlns:xlink="http://www.w3.org/1999/xlink" content-type="dwc:institutional_code" xlink:title="Muséum national d’Histoire naturelle, Paris, France" xlink:href="http://grbio.org/institution/museum-national-dhistoire-naturelle-2" xlink:type="simple">MNHN</named-content>) leg.; Pied d’arbre à contrefort; <named-content xmlns:xlink="http://www.w3.org/1999/xlink" content-type="dwc:institutional_code" xlink:title="Muséum national d’Histoire naturelle, Paris, France" xlink:href="http://grbio.org/institution/museum-national-dhistoire-naturelle-2" xlink:type="simple">MNHN</named-content>-IM-2013-77069 and <named-content xmlns:xlink="http://www.w3.org/1999/xlink" content-type="dwc:institutional_code" xlink:title="Muséum national d’Histoire naturelle, Paris, France" xlink:href="http://grbio.org/institution/museum-national-dhistoire-naturelle-2" xlink:type="simple">MNHN</named-content>-IM-2013-77070 • 5 dry specimens; same data as preceding; <named-content xmlns:xlink="http://www.w3.org/1999/xlink" content-type="dwc:institutional_code" xlink:title="Muséum national d’Histoire naturelle, Paris, France" xlink:href="http://grbio.org/institution/museum-national-dhistoire-naturelle-2" xlink:type="simple">MNHN</named-content>-IM-2018-14125 • 2 95% ethanol specimens; Saül, Chemin des Monts la Fumée (SAUL63); <named-content xmlns:xlink="http://www.w3.org/1999/xlink" content-type="dwc:verbatimCoordinates" xlink:type="simple"><named-content content-type="geo-json" specific-use="{&#34;type&#34;:&#34;Point&#34;,&#34;coordinates&#34;:[-53.205860,3.631190]}" id="NCID0EH2DI" xlink:type="simple">3.63119°N, 53.20586°W</named-content></named-content>; alt. 177 m; 18 Feb. 2020; <abbrev xmlns:xlink="http://www.w3.org/1999/xlink" xlink:title="Benoît Fontaine" id="ABBRID0EM2DI" xlink:type="simple">BF</abbrev>, <abbrev xmlns:xlink="http://www.w3.org/1999/xlink" xlink:title="Ahmed Abdou" id="ABBRID0EQ2DI" xlink:type="simple">AA</abbrev>, <abbrev xmlns:xlink="http://www.w3.org/1999/xlink" xlink:title="Olivier Gargominy" id="ABBRID0EU2DI" xlink:type="simple">OG</abbrev> (<abbrev xmlns:xlink="http://www.w3.org/1999/xlink" xlink:title="Parc amazonien de Guyane" id="ABBRID0EY2DI" xlink:type="simple">PAG</abbrev> &amp; <named-content xmlns:xlink="http://www.w3.org/1999/xlink" content-type="dwc:institutional_code" xlink:title="Muséum national d’Histoire naturelle, Paris, France" xlink:href="http://grbio.org/institution/museum-national-dhistoire-naturelle-2" xlink:type="simple">MNHN</named-content>) leg.; Pied d’arbre à contrefort; <named-content xmlns:xlink="http://www.w3.org/1999/xlink" content-type="dwc:institutional_code" xlink:title="Muséum national d’Histoire naturelle, Paris, France" xlink:href="http://grbio.org/institution/museum-national-dhistoire-naturelle-2" xlink:type="simple">MNHN</named-content>-IM-2013-76420 • 1 95% ethanol specimen; Saül, Mont Galbao face nord-est (SAUL65); <named-content xmlns:xlink="http://www.w3.org/1999/xlink" content-type="dwc:verbatimCoordinates" xlink:type="simple"><named-content content-type="geo-json" specific-use="{&#34;type&#34;:&#34;Point&#34;,&#34;coordinates&#34;:[-53.262570,3.596810]}" id="NCID0EP3DI" xlink:type="simple">3.59681°N, 53.26257°W</named-content></named-content>; alt. 503 m; 20 Feb. 2020; <abbrev xmlns:xlink="http://www.w3.org/1999/xlink" xlink:title="Benoît Fontaine" id="ABBRID0EU3DI" xlink:type="simple">BF</abbrev>, <abbrev xmlns:xlink="http://www.w3.org/1999/xlink" xlink:title="Ahmed Abdou" id="ABBRID0EY3DI" xlink:type="simple">AA</abbrev>, <abbrev xmlns:xlink="http://www.w3.org/1999/xlink" xlink:title="Olivier Gargominy" id="ABBRID0E33DI" xlink:type="simple">OG</abbrev> (<abbrev xmlns:xlink="http://www.w3.org/1999/xlink" xlink:title="Parc amazonien de Guyane" id="ABBRID0EA4DI" xlink:type="simple">PAG</abbrev> &amp; <named-content xmlns:xlink="http://www.w3.org/1999/xlink" content-type="dwc:institutional_code" xlink:title="Muséum national d’Histoire naturelle, Paris, France" xlink:href="http://grbio.org/institution/museum-national-dhistoire-naturelle-2" xlink:type="simple">MNHN</named-content>) leg.; Cambrouse et lianes en forêt; <named-content xmlns:xlink="http://www.w3.org/1999/xlink" content-type="dwc:institutional_code" xlink:title="Muséum national d’Histoire naturelle, Paris, France" xlink:href="http://grbio.org/institution/museum-national-dhistoire-naturelle-2" xlink:type="simple">MNHN</named-content>-IM-2013-76401 • 2 dry specimens; Saül, Mont Galbao face nord-est (SAUL66); <named-content xmlns:xlink="http://www.w3.org/1999/xlink" content-type="dwc:verbatimCoordinates" xlink:type="simple"><named-content content-type="geo-json" specific-use="{&#34;type&#34;:&#34;Point&#34;,&#34;coordinates&#34;:[-53.266970,3.599950]}" id="NCID0EX4DI" xlink:type="simple">3.59995°N, 53.26697°W</named-content></named-content>; alt. 382 m; 20 Feb. 2020; <abbrev xmlns:xlink="http://www.w3.org/1999/xlink" xlink:title="Benoît Fontaine" id="ABBRID0E34DI" xlink:type="simple">BF</abbrev>, <abbrev xmlns:xlink="http://www.w3.org/1999/xlink" xlink:title="Ahmed Abdou" id="ABBRID0EA5DI" xlink:type="simple">AA</abbrev>, <abbrev xmlns:xlink="http://www.w3.org/1999/xlink" xlink:title="Olivier Gargominy" id="ABBRID0EE5DI" xlink:type="simple">OG</abbrev> (<abbrev xmlns:xlink="http://www.w3.org/1999/xlink" xlink:title="Parc amazonien de Guyane" id="ABBRID0EI5DI" xlink:type="simple">PAG</abbrev> &amp; <named-content xmlns:xlink="http://www.w3.org/1999/xlink" content-type="dwc:institutional_code" xlink:title="Muséum national d’Histoire naturelle, Paris, France" xlink:href="http://grbio.org/institution/museum-national-dhistoire-naturelle-2" xlink:type="simple">MNHN</named-content>) leg.; <named-content xmlns:xlink="http://www.w3.org/1999/xlink" content-type="dwc:institutional_code" xlink:title="Muséum national d’Histoire naturelle, Paris, France" xlink:href="http://grbio.org/institution/museum-national-dhistoire-naturelle-2" xlink:type="simple">MNHN</named-content>-IM-2018-14141 • 1 dry specimen; Saül, Piste Limonade (SAUL71); <named-content xmlns:xlink="http://www.w3.org/1999/xlink" content-type="dwc:verbatimCoordinates" xlink:type="simple"><named-content content-type="geo-json" specific-use="{&#34;type&#34;:&#34;Point&#34;,&#34;coordinates&#34;:[-53.212040,3.588130]}" id="NCID0E65DI" xlink:type="simple">3.58813°N, 53.21204°W</named-content></named-content>; alt. 170 m; 24 Feb. 2020; <abbrev xmlns:xlink="http://www.w3.org/1999/xlink" xlink:title="Benoît Fontaine" id="ABBRID0EE6DI" xlink:type="simple">BF</abbrev>, <abbrev xmlns:xlink="http://www.w3.org/1999/xlink" xlink:title="Ahmed Abdou" id="ABBRID0EI6DI" xlink:type="simple">AA</abbrev>, <abbrev xmlns:xlink="http://www.w3.org/1999/xlink" xlink:title="Olivier Gargominy" id="ABBRID0EM6DI" xlink:type="simple">OG</abbrev> (<abbrev xmlns:xlink="http://www.w3.org/1999/xlink" xlink:title="Parc amazonien de Guyane" id="ABBRID0EQ6DI" xlink:type="simple">PAG</abbrev> &amp; <named-content xmlns:xlink="http://www.w3.org/1999/xlink" content-type="dwc:institutional_code" xlink:title="Muséum national d’Histoire naturelle, Paris, France" xlink:href="http://grbio.org/institution/museum-national-dhistoire-naturelle-2" xlink:type="simple">MNHN</named-content>) leg.; Bord de cambrouse; <named-content xmlns:xlink="http://www.w3.org/1999/xlink" content-type="dwc:institutional_code" xlink:title="Muséum national d’Histoire naturelle, Paris, France" xlink:href="http://grbio.org/institution/museum-national-dhistoire-naturelle-2" xlink:type="simple">MNHN</named-content>-IM-2018-14172 • 1 dry specimen; Mana (TRI05); <named-content xmlns:xlink="http://www.w3.org/1999/xlink" content-type="dwc:verbatimCoordinates" xlink:type="simple"><named-content content-type="geo-json" specific-use="{&#34;type&#34;:&#34;Point&#34;,&#34;coordinates&#34;:[-53.414600,4.593970]}" id="NCID0EIAAK" xlink:type="simple">4.59397°N, 53.4146°W</named-content></named-content>; alt. 94 m; 09 Apr. 2019; <abbrev xmlns:xlink="http://www.w3.org/1999/xlink" xlink:title="Benoît Fontaine" id="ABBRID0ENAAK" xlink:type="simple">BF</abbrev>, <abbrev xmlns:xlink="http://www.w3.org/1999/xlink" xlink:title="Sandrine Tercerie" id="ABBRID0ERAAK" xlink:type="simple">ST</abbrev> (<named-content xmlns:xlink="http://www.w3.org/1999/xlink" content-type="dwc:institutional_code" xlink:title="Muséum national d’Histoire naturelle, Paris, France" xlink:href="http://grbio.org/institution/museum-national-dhistoire-naturelle-2" xlink:type="simple">MNHN</named-content>/<abbrev xmlns:xlink="http://www.w3.org/1999/xlink" xlink:title="Office national des Forêts" id="ABBRID0E4AAK" xlink:type="simple">ONF</abbrev>) leg.; <named-content xmlns:xlink="http://www.w3.org/1999/xlink" content-type="dwc:institutional_code" xlink:title="Muséum national d’Histoire naturelle, Paris, France" xlink:href="http://grbio.org/institution/museum-national-dhistoire-naturelle-2" xlink:type="simple">MNHN</named-content>-IM-2014-7865 • 1 dry specimen; Mana, Abri Arca (sommet inselberg) (TRI10); <named-content xmlns:xlink="http://www.w3.org/1999/xlink" content-type="dwc:verbatimCoordinates" xlink:type="simple"><named-content content-type="geo-json" specific-use="{&#34;type&#34;:&#34;Point&#34;,&#34;coordinates&#34;:[-53.403590,4.621810]}" id="NCID0EMBAK" xlink:type="simple">4.62181°N, 53.40359°W</named-content></named-content>; alt. 429 m; 11 Apr. 2019; <abbrev xmlns:xlink="http://www.w3.org/1999/xlink" xlink:title="Benoît Fontaine" id="ABBRID0ERBAK" xlink:type="simple">BF</abbrev>, <abbrev xmlns:xlink="http://www.w3.org/1999/xlink" xlink:title="Sandrine Tercerie" id="ABBRID0EVBAK" xlink:type="simple">ST</abbrev> (<named-content xmlns:xlink="http://www.w3.org/1999/xlink" content-type="dwc:institutional_code" xlink:title="Muséum national d’Histoire naturelle, Paris, France" xlink:href="http://grbio.org/institution/museum-national-dhistoire-naturelle-2" xlink:type="simple">MNHN</named-content>/<abbrev xmlns:xlink="http://www.w3.org/1999/xlink" xlink:title="Office national des Forêts" id="ABBRID0EBCAK" xlink:type="simple">ONF</abbrev>) leg.; grotte; <named-content xmlns:xlink="http://www.w3.org/1999/xlink" content-type="dwc:institutional_code" xlink:title="Muséum national d’Histoire naturelle, Paris, France" xlink:href="http://grbio.org/institution/museum-national-dhistoire-naturelle-2" xlink:type="simple">MNHN</named-content>-IM-2014-7866.</p></tp:treatment-sec><tp:treatment-sec sec-type="description" id="SECID0ENCAK"><title>Description of external body.</title><p>Body white, first ~ 8 whorls darker because of dark hepatopancreas; tentacles almost cylindrical but a little larger at the base, with thickening, pale brownish tip; eyes not distinctly visible (Fig. <xref ref-type="fig" rid="F19">19</xref>).</p><fig id="F19" position="float" orientation="portrait"><object-id xmlns:xlink="http://www.w3.org/1999/xlink" content-type="doi" xlink:type="simple">10.3897/zookeys.1230.133585.figure19</object-id><object-id xmlns:xlink="http://www.w3.org/1999/xlink" content-type="arpha" xlink:type="simple">F12473FD-24B2-5A4F-B64B-1FA55AC12945</object-id><label>Figure 19.</label><caption><p><italic><tp:taxon-name><tp:taxon-name-part taxon-name-part-type="genus" reg="Pseudosubulina">Pseudosubulina</tp:taxon-name-part><tp:taxon-name-part taxon-name-part-type="species" reg="theoripkeni">theoripkeni</tp:taxon-name-part></tp:taxon-name></italic> from Saül, southern foothills of Bœuf Mort, <named-content xmlns:xlink="http://www.w3.org/1999/xlink" content-type="dwc:institutional_code" xlink:title="Muséum national d’Histoire naturelle, Paris, France" xlink:href="http://grbio.org/institution/museum-national-dhistoire-naturelle-2" xlink:type="simple">MNHN</named-content>-IM-2013-75869.</p></caption><graphic xmlns:xlink="http://www.w3.org/1999/xlink" xlink:href="zookeys-1230-155_article-133585__-g019.jpg" position="float" orientation="portrait" xlink:type="simple" id="oo_1271039.jpg"><uri content-type="original_file" xlink:type="simple">https://binary.pensoft.net/fig/1271039</uri></graphic></fig></tp:treatment-sec><tp:treatment-sec sec-type="distribution" id="SECID0EXDAK"><title>Distribution.</title><p>Roura, Saül (including Mont Galbao), Itoupé, and Montagnes de la Trinité are new records for this species previously only known from its type locality in Nouragues (<xref ref-type="bibr" rid="B18">Gargominy and Muratov 2012</xref>), suggesting a much broader distribution probably extending outside French Guiana.</p></tp:treatment-sec><tp:treatment-sec sec-type="remarks" id="SECID0EBEAK"><title>Remarks.</title><p>The first living specimens ever found are reported here; they were barcoded without success.</p></tp:treatment-sec><ref-list><ref id="B18"><mixed-citation xmlns:xlink="http://www.w3.org/1999/xlink" xlink:type="simple"><person-group><name name-style="western"><surname>Gargominy</surname><given-names>O</given-names></name><name name-style="western"><surname>Muratov</surname><given-names>IV</given-names></name></person-group> (<year>2012</year>) <article-title>New taxa of land snails from French Guiana.</article-title><source>Zoosystema</source><volume>34</volume>: <fpage>783</fpage>–<lpage>792</lpage>. <ext-link xlink:href="10.5252/z2012n4a7" ext-link-type="doi" xlink:type="simple">https://doi.org/10.5252/z2012n4a7</ext-link></mixed-citation></ref></ref-list></tp:taxon-treatment>
