# Supplementary material for: ﻿New species and new records of families, genera and species of land snails (Mollusca, Gastropoda) from French Guiana
Source: Zookeys. 2025 Mar 6;1230:155–94. doi: 10.3897/zookeys.1230.133585 (PMC11907244; doi:10.3897/zookeys.1230.133585)
Supplement: XML Treatment for Happia decaensi [file zookeys.1230.133585-treatment12.xml]

<!DOCTYPE tp:taxon-treatment
  PUBLIC "-//TaxonX//DTD Taxonomic Treatment Publishing DTD v0 20100105//EN" "tax-treatment-NSO.dtd">
<tp:taxon-treatment xmlns:tp="http://www.plazi.org/taxpub"><tp:treatment-meta><kwd-group><label>Taxon classification</label><kwd>
                <named-content content-type="kingdom">Animalia</named-content>
              </kwd><kwd>
                <named-content content-type="order">Architaenioglossa</named-content>
              </kwd><kwd>
                <named-content content-type="family">Neocyclotidae</named-content>
              </kwd></kwd-group><mixed-citation publication-type="journal"><person-group><name><surname>Gargominy</surname><given-names>Olivier</given-names></name><name><surname>Fontaine</surname><given-names>Benoît</given-names></name><name><surname>Tercerie</surname><given-names>Sandrine</given-names></name><name><surname>Zuccon</surname><given-names>Dario</given-names></name></person-group><article-title>﻿New species and new records of families, genera and species of land snails (<tp:taxon-name><tp:taxon-name-part taxon-name-part-type="phylum">Mollusca</tp:taxon-name-part></tp:taxon-name>, <tp:taxon-name><tp:taxon-name-part taxon-name-part-type="class">Gastropoda</tp:taxon-name-part></tp:taxon-name>) from French Guiana</article-title><source>Zookeys</source><day>06</day><month>03</month><year>2025</year><volume>1230</volume><fpage>155</fpage><lpage>194</lpage><pub-id pub-id-type="doi">10.3897/zookeys.1230.133585</pub-id></mixed-citation></tp:treatment-meta><tp:nomenclature><label>﻿</label><tp:taxon-name>
              <object-id xmlns:xlink="http://www.w3.org/1999/xlink" content-type="arpha" xlink:type="simple">811D39DD-27F0-50AE-9D54-28B20EE9CAC2</object-id>
              <tp:taxon-name-part taxon-name-part-type="genus" reg="Happia">Happia</tp:taxon-name-part>
              <tp:taxon-name-part taxon-name-part-type="species" reg="decaensi">decaensi</tp:taxon-name-part>
              <object-id xmlns:xlink="http://www.w3.org/1999/xlink" content-type="zoobank" xlink:type="simple">https://zoobank.org/DA2519E0-8142-4AD2-8081-572CDC0C4833</object-id>
            </tp:taxon-name><tp:taxon-authority>Gargominy</tp:taxon-authority><tp:taxon-status xmlns:xlink="http://www.w3.org/1999/xlink" xlink:type="simple">sp. nov.</tp:taxon-status><xref ref-type="fig" rid="F20">Fig. 20</xref></tp:nomenclature><tp:treatment-sec sec-type="type locality" id="SECID0E4GAK"><title>Type locality.</title><p>French Guiana, Camopi, Mont Itoupé.</p></tp:treatment-sec><tp:treatment-sec sec-type="type material" id="SECID0ECHAK"><title>Type material.</title><p><bold><italic>Holotype</italic>.</bold> French Guiana • 1 95% ethanol specimen (shell separated); Camopi, Mont Itoupé; <named-content xmlns:xlink="http://www.w3.org/1999/xlink" content-type="dwc:verbatimCoordinates" xlink:type="simple"><named-content content-type="geo-json" specific-use="{&#34;type&#34;:&#34;Point&#34;,&#34;coordinates&#34;:[-53.079020,3.026960]}" id="NCID0EQHAK" xlink:type="simple">3.02696°N, 53.07902°W</named-content></named-content>; alt. 800 m; 06 Jan. 2016–17 Jan. 2016; Thibaud Decaëns, Sébastien Cally leg.; <ext-link xmlns:xlink="http://www.w3.org/1999/xlink" xlink:href="http://coldb.mnhn.fr/catalognumber/mnhn/im/2013-75995" ext-link-type="uri" xlink:type="simple">MNHN-IM-2013-75995</ext-link>. <bold><italic>Paratypes</italic></bold> (7). French Guiana • 4 dry specimens; Régina, <abbrev xmlns:xlink="http://www.w3.org/1999/xlink" xlink:title="Réserve Naturelle" id="ABBRID0E4HAK" xlink:type="simple">RN</abbrev> des Nouragues, carré J12 du km<sup>2</sup> layonné (N3); <named-content xmlns:xlink="http://www.w3.org/1999/xlink" content-type="dwc:verbatimCoordinates" xlink:type="simple"><named-content content-type="geo-json" specific-use="{&#34;type&#34;:&#34;Point&#34;,&#34;coordinates&#34;:[-52.676750,4.088300]}" id="NCID0EGIAK" xlink:type="simple">4.0883°N, 52.67675°W</named-content></named-content>; alt. 80 m; 04 Nov. 1997; <abbrev xmlns:xlink="http://www.w3.org/1999/xlink" xlink:title="Theo E. J. Ripken" id="ABBRID0ELIAK" xlink:type="simple">TR</abbrev>, <abbrev xmlns:xlink="http://www.w3.org/1999/xlink" xlink:title="Olivier Gargominy" id="ABBRID0EPIAK" xlink:type="simple">OG</abbrev> leg.; forêt primaire, pied d’arbre à contrefort (code J-12-22); <named-content xmlns:xlink="http://www.w3.org/1999/xlink" content-type="dwc:institutional_code" xlink:title="Muséum national d’Histoire naturelle, Paris, France" xlink:href="http://grbio.org/institution/museum-national-dhistoire-naturelle-2" xlink:type="simple">MNHN</named-content>-IM-2018-14023, <named-content xmlns:xlink="http://www.w3.org/1999/xlink" content-type="dwc:institutional_code" xlink:title="Muséum national d’Histoire naturelle, Paris, France" xlink:href="http://grbio.org/institution/museum-national-dhistoire-naturelle-2" xlink:type="simple">MNHN</named-content>-IM-2018-14429, <named-content xmlns:xlink="http://www.w3.org/1999/xlink" content-type="dwc:institutional_code" xlink:title="Muséum national d’Histoire naturelle, Paris, France" xlink:href="http://grbio.org/institution/museum-national-dhistoire-naturelle-2" xlink:type="simple">MNHN</named-content>-IM-2018-14430, <named-content xmlns:xlink="http://www.w3.org/1999/xlink" content-type="dwc:institutional_code" xlink:title="Muséum national d’Histoire naturelle, Paris, France" xlink:href="http://grbio.org/institution/museum-national-dhistoire-naturelle-2" xlink:type="simple">MNHN</named-content>-IM-2018-14431 • 1 dry specimen; Régina, <abbrev xmlns:xlink="http://www.w3.org/1999/xlink" xlink:title="Réserve Naturelle" id="ABBRID0ETJAK" xlink:type="simple">RN</abbrev> des Nouragues, carré G12 du km<sup>2</sup> layonné (N16); <named-content xmlns:xlink="http://www.w3.org/1999/xlink" content-type="dwc:verbatimCoordinates" xlink:type="simple"><named-content content-type="geo-json" specific-use="{&#34;type&#34;:&#34;Point&#34;,&#34;coordinates&#34;:[-52.679220,4.090110]}" id="NCID0E3JAK" xlink:type="simple">4.09011°N, 52.67922°W</named-content></named-content>; alt. 80 m; 16 Nov. 1997; <abbrev xmlns:xlink="http://www.w3.org/1999/xlink" xlink:title="Theo E. J. Ripken" id="ABBRID0EBKAK" xlink:type="simple">TR</abbrev>, <abbrev xmlns:xlink="http://www.w3.org/1999/xlink" xlink:title="Olivier Gargominy" id="ABBRID0EFKAK" xlink:type="simple">OG</abbrev> leg.; forêt primaire, bord de Crique Couac (rive droite); <named-content xmlns:xlink="http://www.w3.org/1999/xlink" content-type="dwc:institutional_code" xlink:title="Muséum national d’Histoire naturelle, Paris, France" xlink:href="http://grbio.org/institution/museum-national-dhistoire-naturelle-2" xlink:type="simple">MNHN</named-content>-IM-2018-14024 • 2 dry specimens; Régina, <abbrev xmlns:xlink="http://www.w3.org/1999/xlink" xlink:title="Réserve Naturelle" id="ABBRID0ERKAK" xlink:type="simple">RN</abbrev> des Nouragues, carré I17 du km<sup>2</sup> layonné (N17); <named-content xmlns:xlink="http://www.w3.org/1999/xlink" content-type="dwc:verbatimCoordinates" xlink:type="simple"><named-content content-type="geo-json" specific-use="{&#34;type&#34;:&#34;Point&#34;,&#34;coordinates&#34;:[-52.679960,4.085350]}" id="NCID0E1KAK" xlink:type="simple">4.08535°N, 52.67996°W</named-content></named-content>; alt. 73 m; 17 Nov. 1997; <abbrev xmlns:xlink="http://www.w3.org/1999/xlink" xlink:title="Theo E. J. Ripken" id="ABBRID0E6KAK" xlink:type="simple">TR</abbrev>, <abbrev xmlns:xlink="http://www.w3.org/1999/xlink" xlink:title="Olivier Gargominy" id="ABBRID0EDLAK" xlink:type="simple">OG</abbrev> leg.; confluence crique Nouragues et crique Moteur, forêt primaire, accumulation de bois pourri; <named-content xmlns:xlink="http://www.w3.org/1999/xlink" content-type="dwc:institutional_code" xlink:title="Muséum national d’Histoire naturelle, Paris, France" xlink:href="http://grbio.org/institution/museum-national-dhistoire-naturelle-2" xlink:type="simple">MNHN</named-content>-IM-2018-14022, <named-content xmlns:xlink="http://www.w3.org/1999/xlink" content-type="dwc:institutional_code" xlink:title="Muséum national d’Histoire naturelle, Paris, France" xlink:href="http://grbio.org/institution/museum-national-dhistoire-naturelle-2" xlink:type="simple">MNHN</named-content>-IM-2018-14428.</p></tp:treatment-sec><tp:treatment-sec sec-type="diagnosis" id="SECID0EXLAK"><title>Diagnosis.</title><p>A large <italic><tp:taxon-name><tp:taxon-name-part taxon-name-part-type="genus" reg="Happia">Happia</tp:taxon-name-part></tp:taxon-name></italic> species with relatively high whorls, strong indentation on the upper sutural margin, largely umbilicated.</p></tp:treatment-sec><tp:treatment-sec sec-type="description" id="SECID0EEMAK"><title>Description.</title><p>Holotype. Shell small (height 2.8 mm, greater diameter 5.6 mm), dextral, totally depressed, thin; colour pale corneous; whorls 3.8, inflated, rounded, slightly flattened on the upper part, overlapping the preceding, separated by a marked suture; spire planispiral, coiling rapidly increasing. Protoconch 1.7 whorl, with ~ 10 delicate spiral threads hardly visible due to periostracal erosion, also visible from adapical view; protoconch/teleoconch transition distinct, particularly from adapical view; teleoconch smooth (but see remarks below), with sigmoid, prominent, closely spaced growth wrinkles with irregular levels of shell calcification underneath, radial on umbilical part of whorls, strongly rounded backwards near upper suture. Body whorl rounded, strongly flattened above periphery up to a small bulge above the suture. Aperture prosocline, strongly sigmoid with an acute and deep (1 mm) incision in parietal angle, basally circular. Peristome simple, sharp. Umbilicus very large, almost half of the greater diameter, conical with flat protoconch entirely visible.</p></tp:treatment-sec><tp:treatment-sec sec-type="etymology" id="SECID0EJMAK"><title>Etymology.</title><p>The species is named after Thibaud Decaëns who provided the holotype and only living specimen, a good friend and experienced earthworm expert.</p></tp:treatment-sec><tp:treatment-sec sec-type="distribution" id="SECID0EOMAK"><title>Distribution.</title><p>This species is known from French Guiana only, Nouragues and Itoupé.</p></tp:treatment-sec><tp:treatment-sec sec-type="habitat" id="SECID0ETMAK"><title>Habitat.</title><p>Leaf litter of tropical rain forest, from 80 (Nouragues) to 800 m (Itoupé) a.s.l.</p></tp:treatment-sec><tp:treatment-sec sec-type="remarks" id="SECID0EYMAK"><title>Remarks.</title><p>The holotype was barcoded, without success.</p><p>The paratype <named-content xmlns:xlink="http://www.w3.org/1999/xlink" content-type="dwc:institutional_code" xlink:title="Muséum national d’Histoire naturelle, Paris, France" xlink:href="http://grbio.org/institution/museum-national-dhistoire-naturelle-2" xlink:type="simple">MNHN</named-content>-IM-2018-14022 is a juvenile (2.7 whorls) and distinctly shows the spiral rows of minute papillae on the protoconch; this spiral micro-sculpture is also visible on the complete teleoconch which argues for its attribution to genus <italic><tp:taxon-name><tp:taxon-name-part taxon-name-part-type="genus" reg="Happia">Happia</tp:taxon-name-part></tp:taxon-name></italic> (<xref ref-type="bibr" rid="B3">Baker 1925</xref>: pl. 8 fig. 35; <xref ref-type="bibr" rid="B35">Roosen and Breure 2024</xref>). Paratype <named-content xmlns:xlink="http://www.w3.org/1999/xlink" content-type="dwc:institutional_code" xlink:title="Muséum national d’Histoire naturelle, Paris, France" xlink:href="http://grbio.org/institution/museum-national-dhistoire-naturelle-2" xlink:type="simple">MNHN</named-content>-IM-2018-14429 (3.7 whorls) also shows this spiral micro-sculpture on the umbilical part of the teleoconch whorls, thus appearing reticulate when crossed with the marked growth lines (Fig. <xref ref-type="fig" rid="F20">20E</xref>’).</p><fig id="F20" position="float" orientation="portrait"><object-id xmlns:xlink="http://www.w3.org/1999/xlink" content-type="doi" xlink:type="simple">10.3897/zookeys.1230.133585.figure20</object-id><object-id xmlns:xlink="http://www.w3.org/1999/xlink" content-type="arpha" xlink:type="simple">45223489-25EA-5CC7-9381-D7F61F7AD538</object-id><label>Figure 20.</label><caption><p><italic><tp:taxon-name><tp:taxon-name-part taxon-name-part-type="genus" reg="Happia">Happia</tp:taxon-name-part><tp:taxon-name-part taxon-name-part-type="species" reg="decaensi">decaensi</tp:taxon-name-part></tp:taxon-name></italic> sp. nov.: <bold>A–D</bold> holotype <ext-link xmlns:xlink="http://www.w3.org/1999/xlink" xlink:href="http://coldb.mnhn.fr/catalognumber/mnhn/im/2013-75995" ext-link-type="uri" xlink:type="simple">MNHN-IM-2013-75995</ext-link><bold>E</bold> paratype <named-content xmlns:xlink="http://www.w3.org/1999/xlink" content-type="dwc:institutional_code" xlink:title="Muséum national d’Histoire naturelle, Paris, France" xlink:href="http://grbio.org/institution/museum-national-dhistoire-naturelle-2" xlink:type="simple">MNHN</named-content>-IM-2018-14429 <bold>F</bold> paratype <named-content xmlns:xlink="http://www.w3.org/1999/xlink" content-type="dwc:institutional_code" xlink:title="Muséum national d’Histoire naturelle, Paris, France" xlink:href="http://grbio.org/institution/museum-national-dhistoire-naturelle-2" xlink:type="simple">MNHN</named-content>-IM-2018-14430 <bold>G</bold> paratype <named-content xmlns:xlink="http://www.w3.org/1999/xlink" content-type="dwc:institutional_code" xlink:title="Muséum national d’Histoire naturelle, Paris, France" xlink:href="http://grbio.org/institution/museum-national-dhistoire-naturelle-2" xlink:type="simple">MNHN</named-content>-IM-2018-14431. Scale bar: 5 mm.</p></caption><graphic xmlns:xlink="http://www.w3.org/1999/xlink" xlink:href="zookeys-1230-155_article-133585__-g020.jpg" position="float" orientation="portrait" xlink:type="simple" id="oo_1271040.jpg"><uri content-type="original_file" xlink:type="simple">https://binary.pensoft.net/fig/1271040</uri></graphic></fig><p>Referring to <xref ref-type="bibr" rid="B35">Roosen and Breure (2024)</xref>, the new species is the largest of the genus. The type species <italic><tp:taxon-name><tp:taxon-name-part taxon-name-part-type="genus" reg="Happia">Happia</tp:taxon-name-part><tp:taxon-name-part taxon-name-part-type="species" reg="ammonoceras">ammonoceras</tp:taxon-name-part></tp:taxon-name></italic> (L. Pfeiffer, 1855) (syntype <ext-link xmlns:xlink="http://www.w3.org/1999/xlink" xlink:href="https://data.nhm.ac.uk/object/b3da5ca4-c61d-4be8-8654-4c7f0236cab5" ext-link-type="uri" xlink:type="simple">NHMUK 20210342</ext-link>) from Colombia is smaller, flatter, the body whorl more inflated. <italic><tp:taxon-name><tp:taxon-name-part taxon-name-part-type="genus" reg="Drepanostomella">Drepanostomella</tp:taxon-name-part><tp:taxon-name-part taxon-name-part-type="species" reg="pinchoti">pinchoti</tp:taxon-name-part></tp:taxon-name></italic> Pilsbry, 1930 (holotype <ext-link xmlns:xlink="http://www.w3.org/1999/xlink" xlink:href="http://clade.ansp.org/malacology/collections/details.php?mode=details&amp;catalognumber=152648" ext-link-type="uri" xlink:type="simple">ANSP152648</ext-link>) described from Panama and recorded from Venezuela (<xref ref-type="bibr" rid="B44">Thompson 1957</xref>) is smaller with the umbilicus only 1/3 of the diameter. When compared to a juvenile of the new species (of the same size), it is more discoid and flatter.</p><p>This new species represents the first record of the genus <italic><tp:taxon-name><tp:taxon-name-part taxon-name-part-type="genus" reg="Happia">Happia</tp:taxon-name-part></tp:taxon-name></italic> in French Guiana.</p></tp:treatment-sec><ref-list><ref id="B3"><mixed-citation xmlns:xlink="http://www.w3.org/1999/xlink" xlink:type="simple"><person-group><name name-style="western"><surname>Baker</surname><given-names>HB</given-names></name></person-group> (<year>1925</year>) The <tp:taxon-name><tp:taxon-name-part taxon-name-part-type="phylum">Mollusca</tp:taxon-name-part></tp:taxon-name> collected by the University of Michigan-Williamson Expedition in Venezuela. Part III: <tp:taxon-name><tp:taxon-name-part taxon-name-part-type="family">Pupillidae</tp:taxon-name-part></tp:taxon-name> to <tp:taxon-name><tp:taxon-name-part taxon-name-part-type="family">Oleacinidae</tp:taxon-name-part></tp:taxon-name>. Occasional Papers of the Museum of Zoology University of Michigan 156: 1–57 [figs 58–61, pls 51–11].</mixed-citation></ref><ref id="B35"><mixed-citation xmlns:xlink="http://www.w3.org/1999/xlink" xlink:type="simple"><person-group><name name-style="western"><surname>Roosen</surname><given-names>MT</given-names></name><name name-style="western"><surname>Breure</surname><given-names>ASH</given-names></name></person-group> (<year>2024</year>) <article-title>Revision of the genera of <tp:taxon-name><tp:taxon-name-part taxon-name-part-type="family">Scolodontidae</tp:taxon-name-part></tp:taxon-name>, part 1: disentangling <italic><tp:taxon-name><tp:taxon-name-part taxon-name-part-type="genus">Happia</tp:taxon-name-part></tp:taxon-name></italic> Bourguignat, 1890 from <italic><tp:taxon-name><tp:taxon-name-part taxon-name-part-type="genus">Austroselenites</tp:taxon-name-part></tp:taxon-name></italic> Kobelt, 1905, <italic><tp:taxon-name><tp:taxon-name-part taxon-name-part-type="genus">Drepanostomella</tp:taxon-name-part></tp:taxon-name></italic> Bourguignat, 1890, <italic><tp:taxon-name><tp:taxon-name-part taxon-name-part-type="genus">Hirtudiscus</tp:taxon-name-part></tp:taxon-name></italic> Hylton Scott, 1973, <italic><tp:taxon-name><tp:taxon-name-part taxon-name-part-type="genus">Luteostriatella</tp:taxon-name-part></tp:taxon-name></italic> gen. nov., and <italic><tp:taxon-name><tp:taxon-name-part taxon-name-part-type="genus">Systrophiella</tp:taxon-name-part></tp:taxon-name></italic> H.B. Baker, 1925.</article-title><source>Journal of Conchology</source><volume>45</volume>: <fpage>91</fpage>–<lpage>110</lpage>. <ext-link xlink:href="10.61733/jconch/4511" ext-link-type="doi" xlink:type="simple">https://doi.org/10.61733/jconch/4511</ext-link></mixed-citation></ref><ref id="B44"><mixed-citation xmlns:xlink="http://www.w3.org/1999/xlink" xlink:type="simple"><person-group><name name-style="western"><surname>Thompson</surname><given-names>FG</given-names></name></person-group> (<year>1957</year>) A collection of mollusks from northern Venezuela. Occasional Papers of the Museum of Zoology University of Michigan 591: 1–10 [14 figs, 12 pls].</mixed-citation></ref></ref-list></tp:taxon-treatment>
